# Supplementary material for: A Density Functional Theory and Information-Theoretic Approach Study of Interaction Energy and Polarizability for Base Pairs and Peptides
Source: Pharmaceuticals (Basel). 2022 Jul 28;15(8):938. doi: 10.3390/ph15080938 (PMC9415587; doi:10.3390/ph15080938)
Supplement: Supplementary file 1 [file pharmaceuticals-15-00938-s001.zip]

Archive with 8,455 entries (8,450 files):
- coords_all/
- coords_all/base_paris_30/
- coords_all/base_paris_30/A-A-1.xyz
- coords_all/base_paris_30/A-A-2.xyz
- coords_all/base_paris_30/A-A-3.xyz
- coords_all/base_paris_30/A-G-1.xyz
- coords_all/base_paris_30/A-G-2.xyz
- coords_all/base_paris_30/A-G-3.xyz
- coords_all/base_paris_30/A-G-4.xyz
- coords_all/base_paris_30/C-A-1.xyz
- coords_all/base_paris_30/C-A-2.xyz
- coords_all/base_paris_30/C-C-1.xyz
- coords_all/base_paris_30/C-G-1.xyz
- coords_all/base_paris_30/C-G-WC.xyz
- coords_all/base_paris_30/C-HX.xyz
- coords_all/base_paris_30/C-T-1.xyz
- coords_all/base_paris_30/C-T-2.xyz
- coords_all/base_paris_30/FU-A.xyz
- coords_all/base_paris_30/G-G-1.xyz
- coords_all/base_paris_30/G-G-3.xyz
- coords_all/base_paris_30/G-G-4.xyz
- coords_all/base_paris_30/T-A-H.xyz
- coords_all/base_paris_30/T-A-RH.xyz
- coords_all/base_paris_30/T-A-RWC.xyz
- coords_all/base_paris_30/T-A-WC.xyz
- coords_all/base_paris_30/T-G-1.xyz
- coords_all/base_paris_30/T-G-2.xyz
- coords_all/base_paris_30/T-G-3.xyz
- coords_all/base_paris_30/T-T-1.xyz
- coords_all/base_paris_30/T-T-2.xyz
- coords_all/base_paris_30/T-T-3.xyz
- coords_all/base_paris_30/U-A.xyz
- coords_all/dipeptides_400/
- coords_all/dipeptides_400/ALA_ALA.xyz
- coords_all/dipeptides_400/ALA_ARG.xyz
- coords_all/dipeptides_400/ALA_ASN.xyz
- coords_all/dipeptides_400/ALA_ASP.xyz
- coords_all/dipeptides_400/ALA_CYS.xyz
- coords_all/dipeptides_400/ALA_GLN.xyz
- coords_all/dipeptides_400/ALA_GLU.xyz
- coords_all/dipeptides_400/ALA_GLY.xyz
- coords_all/dipeptides_400/ALA_HIS.xyz
- coords_all/dipeptides_400/ALA_ILE.xyz
- coords_all/dipeptides_400/ALA_LEU.xyz
- coords_all/dipeptides_400/ALA_LYS.xyz
- coords_all/dipeptides_400/ALA_MET.xyz
- coords_all/dipeptides_400/ALA_PHE.xyz
- coords_all/dipeptides_400/ALA_PRO.xyz
- coords_all/dipeptides_400/ALA_SER.xyz
- coords_all/dipeptides_400/ALA_THR.xyz
- coords_all/dipeptides_400/ALA_TRP.xyz
- coords_all/dipeptides_400/ALA_TYR.xyz
- coords_all/dipeptides_400/ALA_VAL.xyz
- coords_all/dipeptides_400/ARG_ALA.xyz
- coords_all/dipeptides_400/ARG_ARG.xyz
- coords_all/dipeptides_400/ARG_ASN.xyz
- coords_all/dipeptides_400/ARG_ASP.xyz
- coords_all/dipeptides_400/ARG_CYS.xyz
- coords_all/dipeptides_400/ARG_GLN.xyz
- coords_all/dipeptides_400/ARG_GLU.xyz
- coords_all/dipeptides_400/ARG_GLY.xyz
- coords_all/dipeptides_400/ARG_HIS.xyz
- coords_all/dipeptides_400/ARG_ILE.xyz
- coords_all/dipeptides_400/ARG_LEU.xyz
- coords_all/dipeptides_400/ARG_LYS.xyz
- coords_all/dipeptides_400/ARG_MET.xyz
- coords_all/dipeptides_400/ARG_PHE.xyz
- coords_all/dipeptides_400/ARG_PRO.xyz
- coords_all/dipeptides_400/ARG_SER.xyz
- coords_all/dipeptides_400/ARG_THR.xyz
- coords_all/dipeptides_400/ARG_TRP.xyz
- coords_all/dipeptides_400/ARG_TYR.xyz
- coords_all/dipeptides_400/ARG_VAL.xyz
- coords_all/dipeptides_400/ASN_ALA.xyz
- coords_all/dipeptides_400/ASN_ARG.xyz
- coords_all/dipeptides_400/ASN_ASN.xyz
- coords_all/dipeptides_400/ASN_ASP.xyz
- coords_all/dipeptides_400/ASN_CYS.xyz
- coords_all/dipeptides_400/ASN_GLN.xyz
- coords_all/dipeptides_400/ASN_GLU.xyz
- coords_all/dipeptides_400/ASN_GLY.xyz
- coords_all/dipeptides_400/ASN_HIS.xyz
- coords_all/dipeptides_400/ASN_ILE.xyz
- coords_all/dipeptides_400/ASN_LEU.xyz
- coords_all/dipeptides_400/ASN_LYS.xyz
- coords_all/dipeptides_400/ASN_MET.xyz
- coords_all/dipeptides_400/ASN_PHE.xyz
- coords_all/dipeptides_400/ASN_PRO.xyz
- coords_all/dipeptides_400/ASN_SER.xyz
- coords_all/dipeptides_400/ASN_THR.xyz
- coords_all/dipeptides_400/ASN_TRP.xyz
- coords_all/dipeptides_400/ASN_TYR.xyz
- coords_all/dipeptides_400/ASN_VAL.xyz
- coords_all/dipeptides_400/ASP_ALA.xyz
- coords_all/dipeptides_400/ASP_ARG.xyz
- coords_all/dipeptides_400/ASP_ASN.xyz
- coords_all/dipeptides_400/ASP_ASP.xyz
- coords_all/dipeptides_400/ASP_CYS.xyz
- coords_all/dipeptides_400/ASP_GLN.xyz
- coords_all/dipeptides_400/ASP_GLU.xyz
- coords_all/dipeptides_400/ASP_GLY.xyz
- coords_all/dipeptides_400/ASP_HIS.xyz
- coords_all/dipeptides_400/ASP_ILE.xyz
- coords_all/dipeptides_400/ASP_LEU.xyz
- coords_all/dipeptides_400/ASP_LYS.xyz
- coords_all/dipeptides_400/ASP_MET.xyz
- coords_all/dipeptides_400/ASP_PHE.xyz
- coords_all/dipeptides_400/ASP_PRO.xyz
- coords_all/dipeptides_400/ASP_SER.xyz
- coords_all/dipeptides_400/ASP_THR.xyz
- coords_all/dipeptides_400/ASP_TRP.xyz
- coords_all/dipeptides_400/ASP_TYR.xyz
- coords_all/dipeptides_400/ASP_VAL.xyz
- coords_all/dipeptides_400/CYS_ALA.xyz
- coords_all/dipeptides_400/CYS_ARG.xyz
- coords_all/dipeptides_400/CYS_ASN.xyz
- coords_all/dipeptides_400/CYS_ASP.xyz
- coords_all/dipeptides_400/CYS_CYS.xyz
- coords_all/dipeptides_400/CYS_GLN.xyz
- coords_all/dipeptides_400/CYS_GLU.xyz
- coords_all/dipeptides_400/CYS_GLY.xyz
- coords_all/dipeptides_400/CYS_HIS.xyz
- coords_all/dipeptides_400/CYS_ILE.xyz
- coords_all/dipeptides_400/CYS_LEU.xyz
- coords_all/dipeptides_400/CYS_LYS.xyz
- coords_all/dipeptides_400/CYS_MET.xyz
- coords_all/dipeptides_400/CYS_PHE.xyz
- coords_all/dipeptides_400/CYS_PRO.xyz
- coords_all/dipeptides_400/CYS_SER.xyz
- coords_all/dipeptides_400/CYS_THR.xyz
- coords_all/dipeptides_400/CYS_TRP.xyz
- coords_all/dipeptides_400/CYS_TYR.xyz
- coords_all/dipeptides_400/CYS_VAL.xyz
- coords_all/dipeptides_400/GLN_ALA.xyz
- coords_all/dipeptides_400/GLN_ARG.xyz
- coords_all/dipeptides_400/GLN_ASN.xyz
- coords_all/dipeptides_400/GLN_ASP.xyz
- coords_all/dipeptides_400/GLN_CYS.xyz
- coords_all/dipeptides_400/GLN_GLN.xyz
- coords_all/dipeptides_400/GLN_GLU.xyz
- coords_all/dipeptides_400/GLN_GLY.xyz
- coords_all/dipeptides_400/GLN_HIS.xyz
- coords_all/dipeptides_400/GLN_ILE.xyz
- coords_all/dipeptides_400/GLN_LEU.xyz
- coords_all/dipeptides_400/GLN_LYS.xyz
- coords_all/dipeptides_400/GLN_MET.xyz
- coords_all/dipeptides_400/GLN_PHE.xyz
- coords_all/dipeptides_400/GLN_PRO.xyz
- coords_all/dipeptides_400/GLN_SER.xyz
- coords_all/dipeptides_400/GLN_THR.xyz
- coords_all/dipeptides_400/GLN_TRP.xyz
- coords_all/dipeptides_400/GLN_TYR.xyz
- coords_all/dipeptides_400/GLN_VAL.xyz
- coords_all/dipeptides_400/GLU_ALA.xyz
- coords_all/dipeptides_400/GLU_ARG.xyz
- coords_all/dipeptides_400/GLU_ASN.xyz
- coords_all/dipeptides_400/GLU_ASP.xyz
- coords_all/dipeptides_400/GLU_CYS.xyz
- coords_all/dipeptides_400/GLU_GLN.xyz
- coords_all/dipeptides_400/GLU_GLU.xyz
- coords_all/dipeptides_400/GLU_GLY.xyz
- coords_all/dipeptides_400/GLU_HIS.xyz
- coords_all/dipeptides_400/GLU_ILE.xyz
- coords_all/dipeptides_400/GLU_LEU.xyz
- coords_all/dipeptides_400/GLU_LYS.xyz
- coords_all/dipeptides_400/GLU_MET.xyz
- coords_all/dipeptides_400/GLU_PHE.xyz
- coords_all/dipeptides_400/GLU_PRO.xyz
- coords_all/dipeptides_400/GLU_SER.xyz
- coords_all/dipeptides_400/GLU_THR.xyz
- coords_all/dipeptides_400/GLU_TRP.xyz
- coords_all/dipeptides_400/GLU_TYR.xyz
- coords_all/dipeptides_400/GLU_VAL.xyz
- coords_all/dipeptides_400/GLY_ALA.xyz
- coords_all/dipeptides_400/GLY_ARG.xyz
- coords_all/dipeptides_400/GLY_ASN.xyz
- coords_all/dipeptides_400/GLY_ASP.xyz
- coords_all/dipeptides_400/GLY_CYS.xyz
- coords_all/dipeptides_400/GLY_GLN.xyz
- coords_all/dipeptides_400/GLY_GLU.xyz
- coords_all/dipeptides_400/GLY_GLY.xyz
- coords_all/dipeptides_400/GLY_HIS.xyz
- coords_all/dipeptides_400/GLY_ILE.xyz
- coords_all/dipeptides_400/GLY_LEU.xyz
- coords_all/dipeptides_400/GLY_LYS.xyz
- coords_all/dipeptides_400/GLY_MET.xyz
- coords_all/dipeptides_400/GLY_PHE.xyz
- coords_all/dipeptides_400/GLY_PRO.xyz
- coords_all/dipeptides_400/GLY_SER.xyz
- coords_all/dipeptides_400/GLY_THR.xyz
- coords_all/dipeptides_400/GLY_TRP.xyz
- coords_all/dipeptides_400/GLY_TYR.xyz
- coords_all/dipeptides_400/GLY_VAL.xyz
- coords_all/dipeptides_400/HIS_ALA.xyz
- coords_all/dipeptides_400/HIS_ARG.xyz
- coords_all/dipeptides_400/HIS_ASN.xyz
- coords_all/dipeptides_400/HIS_ASP.xyz
- coords_all/dipeptides_400/HIS_CYS.xyz
- coords_all/dipeptides_400/HIS_GLN.xyz
- coords_all/dipeptides_400/HIS_GLU.xyz
- coords_all/dipeptides_400/HIS_GLY.xyz
- coords_all/dipeptides_400/HIS_HIS.xyz
- coords_all/dipeptides_400/HIS_ILE.xyz
- coords_all/dipeptides_400/HIS_LEU.xyz
- coords_all/dipeptides_400/HIS_LYS.xyz
- coords_all/dipeptides_400/HIS_MET.xyz
- coords_all/dipeptides_400/HIS_PHE.xyz
- coords_all/dipeptides_400/HIS_PRO.xyz
- coords_all/dipeptides_400/HIS_SER.xyz
- coords_all/dipeptides_400/HIS_THR.xyz
- coords_all/dipeptides_400/HIS_TRP.xyz
- coords_all/dipeptides_400/HIS_TYR.xyz
- coords_all/dipeptides_400/HIS_VAL.xyz
- coords_all/dipeptides_400/ILE_ALA.xyz
- coords_all/dipeptides_400/ILE_ARG.xyz
- coords_all/dipeptides_400/ILE_ASN.xyz
- coords_all/dipeptides_400/ILE_ASP.xyz
- coords_all/dipeptides_400/ILE_CYS.xyz
- coords_all/dipeptides_400/ILE_GLN.xyz
- coords_all/dipeptides_400/ILE_GLU.xyz
- coords_all/dipeptides_400/ILE_GLY.xyz
- coords_all/dipeptides_400/ILE_HIS.xyz
- coords_all/dipeptides_400/ILE_ILE.xyz
- coords_all/dipeptides_400/ILE_LEU.xyz
- coords_all/dipeptides_400/ILE_LYS.xyz
- coords_all/dipeptides_400/ILE_MET.xyz
- coords_all/dipeptides_400/ILE_PHE.xyz
- coords_all/dipeptides_400/ILE_PRO.xyz
- coords_all/dipeptides_400/ILE_SER.xyz
- coords_all/dipeptides_400/ILE_THR.xyz
- coords_all/dipeptides_400/ILE_TRP.xyz
- coords_all/dipeptides_400/ILE_TYR.xyz
- coords_all/dipeptides_400/ILE_VAL.xyz
- coords_all/dipeptides_400/LEU_ALA.xyz
- coords_all/dipeptides_400/LEU_ARG.xyz
- coords_all/dipeptides_400/LEU_ASN.xyz
- coords_all/dipeptides_400/LEU_ASP.xyz
- coords_all/dipeptides_400/LEU_CYS.xyz
- coords_all/dipeptides_400/LEU_GLN.xyz
- coords_all/dipeptides_400/LEU_GLU.xyz
- coords_all/dipeptides_400/LEU_GLY.xyz
- coords_all/dipeptides_400/LEU_HIS.xyz
- coords_all/dipeptides_400/LEU_ILE.xyz
- coords_all/dipeptides_400/LEU_LEU.xyz
- coords_all/dipeptides_400/LEU_LYS.xyz
- coords_all/dipeptides_400/LEU_MET.xyz
- coords_all/dipeptides_400/LEU_PHE.xyz
- coords_all/dipeptides_400/LEU_PRO.xyz
- coords_all/dipeptides_400/LEU_SER.xyz
- coords_all/dipeptides_400/LEU_THR.xyz
- coords_all/dipeptides_400/LEU_TRP.xyz
- coords_all/dipeptides_400/LEU_TYR.xyz
- coords_all/dipeptides_400/LEU_VAL.xyz
- coords_all/dipeptides_400/LYS_ALA.xyz
- coords_all/dipeptides_400/LYS_ARG.xyz
- coords_all/dipeptides_400/LYS_ASN.xyz
- coords_all/dipeptides_400/LYS_ASP.xyz
- coords_all/dipeptides_400/LYS_CYS.xyz
- coords_all/dipeptides_400/LYS_GLN.xyz
- coords_all/dipeptides_400/LYS_GLU.xyz
- coords_all/dipeptides_400/LYS_GLY.xyz
- coords_all/dipeptides_400/LYS_HIS.xyz
- coords_all/dipeptides_400/LYS_ILE.xyz
- coords_all/dipeptides_400/LYS_LEU.xyz
- coords_all/dipeptides_400/LYS_LYS.xyz
- coords_all/dipeptides_400/LYS_MET.xyz
- coords_all/dipeptides_400/LYS_PHE.xyz
- coords_all/dipeptides_400/LYS_PRO.xyz
- coords_all/dipeptides_400/LYS_SER.xyz
- coords_all/dipeptides_400/LYS_THR.xyz
- coords_all/dipeptides_400/LYS_TRP.xyz
- coords_all/dipeptides_400/LYS_TYR.xyz
- coords_all/dipeptides_400/LYS_VAL.xyz
- coords_all/dipeptides_400/MET_ALA.xyz
- coords_all/dipeptides_400/MET_ARG.xyz
- coords_all/dipeptides_400/MET_ASN.xyz
- coords_all/dipeptides_400/MET_ASP.xyz
- coords_all/dipeptides_400/MET_CYS.xyz
- coords_all/dipeptides_400/MET_GLN.xyz
- coords_all/dipeptides_400/MET_GLU.xyz
- coords_all/dipeptides_400/MET_GLY.xyz
- coords_all/dipeptides_400/MET_HIS.xyz
- coords_all/dipeptides_400/MET_ILE.xyz
- coords_all/dipeptides_400/MET_LEU.xyz
- coords_all/dipeptides_400/MET_LYS.xyz
- coords_all/dipeptides_400/MET_MET.xyz
- coords_all/dipeptides_400/MET_PHE.xyz
- coords_all/dipeptides_400/MET_PRO.xyz
- coords_all/dipeptides_400/MET_SER.xyz
- coords_all/dipeptides_400/MET_THR.xyz
- coords_all/dipeptides_400/MET_TRP.xyz
- coords_all/dipeptides_400/MET_TYR.xyz
- coords_all/dipeptides_400/MET_VAL.xyz
- coords_all/dipeptides_400/PHE_ALA.xyz
- coords_all/dipeptides_400/PHE_ARG.xyz
- coords_all/dipeptides_400/PHE_ASN.xyz
- coords_all/dipeptides_400/PHE_ASP.xyz
- coords_all/dipeptides_400/PHE_CYS.xyz
- coords_all/dipeptides_400/PHE_GLN.xyz
- coords_all/dipeptides_400/PHE_GLU.xyz
[truncated: 8,155 more entries]
