# Supplementary material for: A Density Functional Theory and Information-Theoretic Approach Study of Interaction Energy and Polarizability for Base Pairs and Peptides
Source: Pharmaceuticals (Basel). 2022 Jul 28;15(8):938. doi: 10.3390/ph15080938 (PMC9415587; doi:10.3390/ph15080938)
Supplement: Supplementary file 1 [file pharmaceuticals-15-00938-s001.zip › coords_all/base_paris_30/A-A-1.xyz]

30

 C                 -3.72153200    2.78889700   -0.04086100
 C                 -4.42324200    1.66541000    0.39371500
 C                 -2.65166600    0.37173900    0.24756100
 C                 -2.34727000    2.59777600   -0.34139800
 C                 -5.69604900    3.46130800    0.29882400
 H                 -2.17211600   -0.60727700    0.35287100
 H                 -6.59818200    4.06504600    0.38563000
 H                 -6.47735700    1.56319600    0.93142800
 N                 -4.53218600    3.89662800   -0.09275300
 N                 -5.69773800    2.12114000    0.60809400
 N                 -3.93496900    0.43107700    0.55557300
 N                 -1.84973400    1.35854100   -0.18075300
 N                 -1.56905900    3.59317500   -0.76575700
 H                 -0.57051500    3.43793600   -0.98016000
 H                 -1.99118300    4.50550600   -0.86947800
 C                  3.14417700    1.67189500   -1.50437400
 C                  3.84588000    2.79538100   -1.93896300
 C                  2.07429900    4.08904500   -1.79280800
 C                  1.76991500    1.86301100   -1.20383200
 C                  5.11874300    0.99953300   -1.84387800
 H                  1.59473900    5.06805400   -1.89814100
 H                  6.02089300    0.39581200   -1.93062800
 H                  5.89993300    2.89754700   -2.47692300
 N                  3.95483200    0.56416400   -1.45249900
 N                  5.12034600    2.33962800   -2.15346800
 N                  3.35759600    4.02970700   -2.10084400
 N                  1.27237400    3.10224300   -1.36448100
 N                  0.99171700    0.86760800   -0.77946000
 H                 -0.00682600    1.02283300   -0.56504700
 H                  1.41385100   -0.04471800   -0.67574100
