# Supplementary material for: A Density Functional Theory and Information-Theoretic Approach Study of Interaction Energy and Polarizability for Base Pairs and Peptides
Source: Pharmaceuticals (Basel). 2022 Jul 28;15(8):938. doi: 10.3390/ph15080938 (PMC9415587; doi:10.3390/ph15080938)
Supplement: Supplementary file 1 [file pharmaceuticals-15-00938-s001.zip › coords_all/base_paris_30/A-A-2.xyz]

30

 C                  1.20313100    1.12272900    0.00912900
 C                  2.58131900    0.89496600    0.01566900
 C                  3.05055800    3.03997800   -0.03981100
 C                  0.80259400    2.48706500   -0.02543000
 C                  1.44341300   -0.99139500    0.06292300
 H                  3.78105700    3.85552000   -0.06107600
 H                  1.26482000   -2.06512800    0.09010900
 H                  3.58417700   -0.97965700    0.06373800
 N                  0.51636100   -0.07303500    0.03885400
 N                  2.70878100   -0.47242000    0.05070600
 N                  3.54903400    1.81007600   -0.00762200
 N                  1.77072500    3.41576000   -0.04960900
 N                 -0.47426500    2.87904200   -0.03493900
 H                 -0.63435300    3.87729900   -0.06086500
 H                 -1.27209700    2.23119100   -0.01479200
 C                 -4.71379100   -0.24332400    0.02972900
 C                 -5.62905600    0.80858200    0.02285500
 C                 -4.04037900    2.32789400    0.00832900
 C                 -3.34131500    0.11600100    0.02493000
 C                 -6.61792800   -1.16002600    0.04023700
 H                 -3.72058200    3.37589000   -0.00038500
 H                 -7.43617300   -1.87862600    0.04730900
 H                 -7.75003000    0.66528800    0.02752300
 N                 -5.35030400   -1.46099700    0.04057500
 N                 -6.85426600    0.19477500    0.02978800
 N                 -5.34437000    2.11471200    0.01223100
 N                 -3.04696500    1.42650400    0.01369700
 N                 -2.36881700   -0.79703600    0.03110500
 H                 -1.38006200   -0.51549100    0.03205500
 H                 -2.63765800   -1.77085900    0.03998900
