# Supplementary material for: A Density Functional Theory and Information-Theoretic Approach Study of Interaction Energy and Polarizability for Base Pairs and Peptides
Source: Pharmaceuticals (Basel). 2022 Jul 28;15(8):938. doi: 10.3390/ph15080938 (PMC9415587; doi:10.3390/ph15080938)
Supplement: Supplementary file 1 [file pharmaceuticals-15-00938-s001.zip › coords_all/base_paris_30/A-A-3.xyz]

30

 C                 -0.62547400   -0.38078500    0.05367300
 C                 -1.81132300    0.35173200    0.02051200
 C                 -0.74418300    2.26913200   -0.11336000
 C                  0.57887500    0.36682200   -0.00729400
 C                 -2.17183700   -1.81701400    0.16275300
 H                 -0.74935000    3.36266200   -0.18285400
 H                 -2.74003900   -2.74374100    0.22838500
 H                 -3.79435300   -0.41140700    0.09175100
 N                 -0.87206800   -1.72959600    0.14237500
 N                 -2.79938200   -0.59524600    0.09208800
 N                 -1.92631700    1.68114000   -0.06279400
 N                  0.47184700    1.70305700   -0.09080400
 N                  1.77775700   -0.21753200    0.01637900
 H                  2.63939600    0.34144800   -0.02932700
 H                  1.80852700   -1.22535100    0.08005900
 C                  4.62515300    2.66005200   -0.18761800
 C                  6.00926400    2.84630700   -0.21519800
 C                  5.82665300    5.03207700   -0.33064700
 C                  3.84084400    3.84539300   -0.24212900
 C                  5.47676700    0.71168100   -0.09285300
 H                  6.28491000    6.02490900   -0.38962400
 H                  5.62186200   -0.36595900   -0.03629400
 H                  7.51922400    1.35018700   -0.15335000
 N                  4.32061900    1.31700900   -0.11096800
 N                  6.53337500    1.57796600   -0.15323200
 N                  6.66488600    4.00372800   -0.28586900
 N                  4.49290300    5.01594500   -0.31321700
 N                  2.50520600    3.84542100   -0.22588100
 H                  2.05853700    4.75171900   -0.27003200
 H                  1.93303200    2.99302300   -0.17506900
