# Supplementary material for: A Density Functional Theory and Information-Theoretic Approach Study of Interaction Energy and Polarizability for Base Pairs and Peptides
Source: Pharmaceuticals (Basel). 2022 Jul 28;15(8):938. doi: 10.3390/ph15080938 (PMC9415587; doi:10.3390/ph15080938)
Supplement: Supplementary file 1 [file pharmaceuticals-15-00938-s001.zip › coords_all/base_paris_30/A-G-1.xyz]

31

 C                 -2.96558200   -1.24066500   -0.07315500
 C                 -3.86889400   -0.18450800    0.03913000
 C                 -2.27007800    1.29395500    0.33800000
 C                 -1.58918900   -0.91479200    0.04863200
 C                 -4.87700700   -2.11540700   -0.28532200
 H                 -1.93674200    2.32188200    0.52258100
 H                 -5.70160500   -2.81305100   -0.42375900
 H                 -5.98873600   -0.29029700   -0.06754800
 N                 -3.61391600   -2.43413900   -0.27264400
 N                 -5.09848800   -0.77027300   -0.10164700
 N                 -3.57207800    1.10362400    0.25072000
 N                 -1.28551000    0.38500300    0.23672200
 N                 -0.63081600   -1.83639800   -0.01770200
 H                  0.35132400   -1.60564300    0.19076000
 H                 -0.91479700   -2.80024300   -0.13044800
 C                  3.75229400    0.61963300    0.59474000
 C                  3.91568300    1.99050000    0.39793500
 C                  1.78056500    2.40818600    0.01871200
 C                  2.42105600    0.07566100    0.49107200
 C                  5.82365300    0.98216200    0.83697700
 H                  6.89371700    0.88028800    1.00983500
 H                  5.71397400    3.10341500    0.47797700
 N                  4.95484300    0.01652800    0.86520000
 N                  5.25243000    2.20669900    0.55674500
 N                  2.98079500    2.91808900    0.09392900
 N                  1.49139500    1.09057000    0.21734500
 O                  2.04831700   -1.08020900    0.60861200
 N                  0.70592600    3.21364800   -0.24588400
 H                  0.94974800    4.14728400   -0.55148800
 H                 -0.08683500    2.78505500   -0.70896600
 H                  0.48523400    0.80705200    0.22724800
