# Supplementary material for: A Density Functional Theory and Information-Theoretic Approach Study of Interaction Energy and Polarizability for Base Pairs and Peptides
Source: Pharmaceuticals (Basel). 2022 Jul 28;15(8):938. doi: 10.3390/ph15080938 (PMC9415587; doi:10.3390/ph15080938)
Supplement: Supplementary file 1 [file pharmaceuticals-15-00938-s001.zip › coords_all/base_paris_30/A-G-2.xyz]

31

 C                  3.30042400    4.16795100   -1.04659100
 C                  1.91929700    4.00758400   -1.00016800
 C                  1.94053300    1.95457200   -0.12205100
 C                  4.13483600    3.08916500   -0.56645800
 C                  2.49718700    5.95470600   -1.85195300
 H                  2.36573100    6.94125400   -2.29287900
 H                  0.43307900    5.36418000   -1.66119900
 N                  3.63310000    5.38766900   -1.57978300
 N                  1.41466000    5.16305000   -1.51870000
 N                  1.19964200    2.95420000   -0.54610500
 N                  3.30901100    2.00708600   -0.12721900
 O                  5.33230800    2.98396500   -0.49809700
 N                  1.34910300    0.84115800    0.34803400
 H                  0.33443200    0.73701100    0.20181200
 H                  1.90063200    0.04008200    0.61482800
 H                  3.84335400    1.21252400    0.21018000
 C                 -2.58441800    1.43572400    0.02304400
 C                 -3.81978100    0.79006600   -0.06522500
 C                 -4.93961200    2.63700800    0.34041800
 C                 -2.63624200    2.83348500    0.27366900
 C                 -2.14497300   -0.61235200   -0.35278400
 H                 -5.88843900    3.16293800    0.48810100
 H                 -1.63654500   -1.55865000   -0.53021900
 H                 -4.17882800   -1.27340600   -0.43673600
 N                 -1.55457500    0.53488100   -0.15280000
 N                 -3.50892700   -0.52452900   -0.31522800
 N                 -5.02458300    1.33858500    0.08029700
 N                 -3.84228100    3.39130900    0.44118100
 N                 -1.54116100    3.60027700    0.35320700
 H                 -1.68662800    4.57507200    0.57969200
 H                 -0.60664300    3.25263400    0.11167300
