# Supplementary material for: A Density Functional Theory and Information-Theoretic Approach Study of Interaction Energy and Polarizability for Base Pairs and Peptides
Source: Pharmaceuticals (Basel). 2022 Jul 28;15(8):938. doi: 10.3390/ph15080938 (PMC9415587; doi:10.3390/ph15080938)
Supplement: Supplementary file 1 [file pharmaceuticals-15-00938-s001.zip › coords_all/base_paris_30/A-G-3.xyz]

31

 C                  2.07789300    0.70805900    0.51705400
 C                  2.50877900    1.95044600    0.05276200
 C                  0.50370900    2.67181100   -0.52382000
 C                  0.66667600    0.41302000    0.45364100
 C                  4.17617400    0.71927600    0.79538600
 H                  5.20295300    0.45736800    1.04505000
 H                  4.48854100    2.69715700    0.00250800
 N                  3.13493000   -0.03782800    0.97244300
 N                  3.85922800    1.94105600    0.23856300
 N                  1.77713600    2.95216100   -0.48786800
 N                 -0.03880600    1.50442500   -0.07776200
 O                  0.06856600   -0.59451100    0.78623500
 N                 -0.39598600    3.59079000   -1.00808200
 H                  0.04312100    4.36193500   -1.49691900
 H                 -1.21770600    3.20470400   -1.46084300
 H                 -1.07604000    1.43409300   -0.05318200
 C                 -3.83821300    0.58926700    0.03313700
 C                 -5.12515000    1.13065600    0.00174600
 C                 -6.07578500   -0.84808100    0.03460800
 C                 -3.76094700   -0.82986200    0.11663200
 C                 -3.58434600    2.70821300   -0.02640600
 H                 -6.97438100   -1.47349300    0.02031900
 H                 -3.15099600    3.70785000   -0.03909100
 H                 -5.66775100    3.18757500   -0.04887600
 N                 -2.89689900    1.59669600    0.00394800
 N                 -4.93237600    2.49235700   -0.03105200
 N                 -6.27722700    0.46456300   -0.00101200
 N                 -4.91867400   -1.50775600    0.09535100
 N                 -2.61245400   -1.50436100    0.21170700
 H                 -2.68925800   -2.50842700    0.31102800
 H                 -1.70485000   -1.06241100    0.38571600
