# Supplementary material for: A Density Functional Theory and Information-Theoretic Approach Study of Interaction Energy and Polarizability for Base Pairs and Peptides
Source: Pharmaceuticals (Basel). 2022 Jul 28;15(8):938. doi: 10.3390/ph15080938 (PMC9415587; doi:10.3390/ph15080938)
Supplement: Supplementary file 1 [file pharmaceuticals-15-00938-s001.zip › coords_all/base_paris_30/A-G-4.xyz]

31

 C                  0.10196800    1.24937600    0.05666700
 C                 -0.98544100    0.43934100    0.39154500
 C                 -2.41385200    1.72503800   -0.67442900
 C                 -0.20513900    2.41007100   -0.70343000
 C                  0.90694400   -0.37150300    1.17639300
 H                 -3.43419100    1.94718600   -1.00338700
 H                  1.57729500   -1.05502000    1.69495200
 H                 -0.95784700   -1.36438200    1.51880000
 N                  1.27315500    0.71566200    0.55294900
 N                 -0.44121800   -0.59183200    1.11805800
 N                 -2.26070400    0.62912600    0.05790800
 N                 -1.48186800    2.59997100   -1.06065300
 N                  0.72059300    3.30372800   -1.07476900
 H                  0.40293500    4.07123400   -1.65156200
 H                  1.68554200    3.27481800   -0.72755300
 C                  5.25322000    5.34375800   -0.05814900
 C                  3.93621400    4.89717800   -0.01974100
 C                  4.41601300    2.71655200   -0.05170700
 C                  6.31212600    4.36033600   -0.10424500
 C                  4.06517900    7.09555700    0.01930100
 H                  3.71477600    8.12559700    0.05392000
 H                  2.17351400    6.06563700    0.09799200
 N                  5.30534100    6.71464700   -0.03369100
 N                  3.18258300    6.03227800    0.02790100
 N                  3.46768300    3.62668500   -0.02887900
 N                  5.74445600    3.04762200   -0.08686300
 O                  7.50890100    4.48595400   -0.14478300
 N                  4.08629100    1.41219900   -0.05349100
 H                  3.10393100    1.16248600    0.13208200
 H                  4.80019100    0.70116900   -0.01113700
 H                  6.44489800    2.31294100   -0.10350000
