# Supplementary material for: A Density Functional Theory and Information-Theoretic Approach Study of Interaction Energy and Polarizability for Base Pairs and Peptides
Source: Pharmaceuticals (Basel). 2022 Jul 28;15(8):938. doi: 10.3390/ph15080938 (PMC9415587; doi:10.3390/ph15080938)
Supplement: Supplementary file 1 [file pharmaceuticals-15-00938-s001.zip › coords_all/base_paris_30/C-A-1.xyz]

28

 C                  3.16296600    0.40341600    0.44284000
 C                  4.18443900   -0.51449600    0.67991300
 C                  2.78975500   -2.21144400    0.73574500
 C                  1.84412300   -0.12018800    0.35644300
 C                  4.93947600    1.54753200    0.50222300
 H                  2.59325500   -3.28342800    0.85068200
 H                  5.66598100    2.35855200    0.48236700
 H                  6.26167000   -0.10564600    0.86905600
 N                  3.65477600    1.68170600    0.33544100
 N                  5.32502500    0.24410400    0.71503000
 N                  4.05261900   -1.83728900    0.83476100
 N                  1.70641000   -1.45359100    0.51197000
 N                  0.78502900    0.64954300    0.13387200
 H                 -0.16383100    0.24245900    0.07364500
 H                  0.92884300    1.64373200    0.02196600
 C                 -3.30158000   -2.56114100    0.05710500
 C                 -4.33468900   -1.71680200   -0.17589200
 C                 -2.83240100    0.19781100   -0.24193500
 C                 -1.98448900   -1.96218100    0.13835000
 H                 -3.45431500   -3.63101300    0.17642700
 H                 -5.36815100   -2.05708700   -0.25640700
 H                 -4.87781800    0.25831000   -0.49563700
 N                 -1.79833700   -0.66131800   -0.00683400
 N                 -4.11753800   -0.38858000   -0.32090600
 N                 -0.91701000   -2.73126700    0.36583100
 H                 -1.03050100   -3.72690100    0.47990100
 H                  0.02426500   -2.29540300    0.42215300
 O                 -2.71909100    1.39427600   -0.38237100
