# Supplementary material for: A Density Functional Theory and Information-Theoretic Approach Study of Interaction Energy and Polarizability for Base Pairs and Peptides
Source: Pharmaceuticals (Basel). 2022 Jul 28;15(8):938. doi: 10.3390/ph15080938 (PMC9415587; doi:10.3390/ph15080938)
Supplement: Supplementary file 1 [file pharmaceuticals-15-00938-s001.zip › coords_all/base_paris_30/C-A-2.xyz]

28

 C                  1.02198100    0.38673300    0.18488300
 C                  2.35966400    0.01798200    0.33796500
 C                  3.09600800    1.95312000   -0.39286300
 C                  0.79434300    1.70209800   -0.31877300
 C                  0.99676100   -1.60405300    0.94368400
 H                  3.92495400    2.62487700   -0.64097200
 H                  0.68684800   -2.58043600    1.31294300
 H                  3.12229100   -1.83426000    1.05147400
 N                  0.19079000   -0.64685400    0.57121500
 N                  2.31614500   -1.26583700    0.82699000
 N                  3.43685700    0.75428400    0.06738200
 N                  1.87668700    2.45070900   -0.59400300
 N                 -0.42149700    2.19961400   -0.51990100
 H                 -0.50638000    3.14154400   -0.87946600
 H                 -1.28132000    1.67284600   -0.32581800
 C                 -5.01337400   -0.28559000    0.40227600
 C                 -5.78696200    0.75223200    0.00173700
 C                 -3.82393100    2.09765900   -0.50241900
 C                 -3.58085400   -0.08395400    0.33247600
 H                 -5.44753600   -1.21745700    0.75623800
 H                 -6.87719600    0.71345400    0.01110800
 H                 -5.78522900    2.68900000   -0.73811100
 N                 -3.05364400    1.04705300   -0.09718100
 N                 -5.22240500    1.90242800   -0.43498100
 N                 -2.74964000   -1.06045900    0.70988900
 H                 -3.11777800   -1.93785100    1.04352700
 H                 -1.73091800   -0.90191400    0.65507000
 O                 -3.39152500    3.15527100   -0.90431100
