# Supplementary material for: A Density Functional Theory and Information-Theoretic Approach Study of Interaction Energy and Polarizability for Base Pairs and Peptides
Source: Pharmaceuticals (Basel). 2022 Jul 28;15(8):938. doi: 10.3390/ph15080938 (PMC9415587; doi:10.3390/ph15080938)
Supplement: Supplementary file 1 [file pharmaceuticals-15-00938-s001.zip › coords_all/base_paris_30/C-C-1.xyz]

26

 C                 -4.05322000    5.69117100   -0.20209400
 C                 -5.25023800    5.07233400   -0.07352600
 C                 -4.19439800    2.88225900   -0.16107900
 C                 -2.88758000    4.83501300   -0.31357200
 H                 -3.96950200    6.77509300   -0.22082900
 H                 -6.19019000    5.61869600    0.01776500
 H                 -6.21470700    3.23911200    0.04251900
 N                 -2.99398400    3.51254600   -0.29001700
 N                 -5.32781400    3.71952000   -0.05287900
 N                 -1.67673300    5.36868900   -0.44289800
 H                 -1.55388300    6.36981600   -0.46564400
 H                 -0.85111900    4.74073000   -0.52212200
 O                 -4.34265200    1.67910000   -0.13430700
 C                  1.54352900    1.31036300   -0.73676400
 C                  2.74054000    1.92920100   -0.86540100
 C                  1.68471400    4.11927700   -0.77769100
 C                  0.37790400    2.16652100   -0.62514700
 H                  1.45980900    0.22644000   -0.71806300
 H                  3.68048300    1.38283900   -0.95678600
 H                  3.70500800    3.76242400   -0.98143800
 N                  0.48431100    3.48898900   -0.64866100
 N                  2.81812000    3.28201600   -0.88599700
 N                 -0.83293500    1.63285100   -0.49572500
 H                 -0.95579400    0.63172400   -0.47300500
 H                 -1.65853300    2.26082000   -0.41637800
 O                  1.83297400    5.32243700   -0.80438200
