# Supplementary material for: A Density Functional Theory and Information-Theoretic Approach Study of Interaction Energy and Polarizability for Base Pairs and Peptides
Source: Pharmaceuticals (Basel). 2022 Jul 28;15(8):938. doi: 10.3390/ph15080938 (PMC9415587; doi:10.3390/ph15080938)
Supplement: Supplementary file 1 [file pharmaceuticals-15-00938-s001.zip › coords_all/base_paris_30/C-G-1.xyz]

29

 C                  2.56040500   -1.12434900   -0.03686000
 C                  1.40949700   -0.33987200    0.03330800
 C                  2.47492800    1.61954400    0.06961700
 C                  3.84819400   -0.47247800   -0.06876600
 C                  0.92649300   -2.46575800   -0.02012600
 H                  0.29578400   -3.35291700   -0.02533800
 H                 -0.62756300   -0.93876600    0.08113300
 N                  2.23151400   -2.45231500   -0.06970400
 N                  0.37494400   -1.21234200    0.04409500
 N                  1.31669600    1.02412000    0.09341800
 N                  3.66072300    0.94823500   -0.00695600
 O                  4.96777100   -0.91112800   -0.13752800
 N                  2.54814400    2.99050000    0.07981000
 H                  1.68848800    3.44846500    0.35368700
 H                  3.38692300    3.41318100    0.45672600
 H                  4.53082100    1.46778500   -0.06736600
 C                 -3.92315300    1.60125900   -0.14010200
 C                 -4.87977900    0.64148600   -0.10867800
 C                 -3.20535900   -1.11058800    0.08510000
 C                 -2.55257100    1.14611600   -0.04763000
 H                 -4.17574100    2.65502800   -0.22822400
 H                 -5.94479600    0.86959000   -0.17005400
 H                 -5.24602600   -1.39458500    0.02081900
 N                 -2.24967700   -0.13336400    0.06150000
 N                 -4.54280800   -0.66447900    0.00208600
 N                 -1.55328600    2.03717000   -0.06911800
 H                 -1.75912000    3.01735600   -0.18770400
 H                 -0.57560500    1.72037200   -0.01396100
 O                 -2.97137700   -2.29391500    0.16742700
