# Supplementary material for: A Density Functional Theory and Information-Theoretic Approach Study of Interaction Energy and Polarizability for Base Pairs and Peptides
Source: Pharmaceuticals (Basel). 2022 Jul 28;15(8):938. doi: 10.3390/ph15080938 (PMC9415587; doi:10.3390/ph15080938)
Supplement: Supplementary file 1 [file pharmaceuticals-15-00938-s001.zip › coords_all/base_paris_30/C-G-WC.xyz]

29

 C                 -0.25366200    0.17794000   -0.62029100
 C                  0.93090800   -0.54022000   -0.79600200
 C                  2.23745700    1.23628900   -1.02279600
 C                 -0.17504300    1.61174600   -0.65078500
 C                 -0.81289600   -1.86078700   -0.50690200
 H                  1.26121000    3.07326500   -0.89370300
 H                 -1.36440100   -2.79446300   -0.40884600
 H                  1.17407400   -2.64209700   -0.80711600
 C                  2.60020200    5.43525300   -1.13179400
 C                  1.67535500    7.67113800   -1.01650200
 C                  0.43110300    7.17811100   -0.81662200
 H                  3.67021400    7.18035100   -1.32047400
 H                  1.88830100    8.73973300   -1.06340500
 O                 -1.07945500    2.42936800   -0.51998600
 O                  3.60179000    4.75200500   -1.27917000
 N                  2.73018300    6.83241700   -1.16974300
 N                  1.13884900    2.04203300   -0.86140500
 N                 -1.32205700   -0.66847600   -0.44270300
 N                  2.17788700   -0.07848300   -0.99662200
 N                  0.55233400   -1.84930400   -0.72012700
 N                  3.41334700    1.85838600   -1.21475700
 H                  3.50412000    2.87784600   -1.24153700
 H                  4.22168800    1.26591200   -1.33277900
 C                  0.29990800    5.73565000   -0.77757500
 N                  1.35462600    4.94007400   -0.93157600
 N                 -0.88982200    5.17849200   -0.58502700
 H                 -0.42782900    7.83288200   -0.69126400
 H                 -1.70440600    5.76228700   -0.46597600
 H                 -0.98300600    4.14191100   -0.55692700
