# Supplementary material for: A Density Functional Theory and Information-Theoretic Approach Study of Interaction Energy and Polarizability for Base Pairs and Peptides
Source: Pharmaceuticals (Basel). 2022 Jul 28;15(8):938. doi: 10.3390/ph15080938 (PMC9415587; doi:10.3390/ph15080938)
Supplement: Supplementary file 1 [file pharmaceuticals-15-00938-s001.zip › coords_all/base_paris_30/C-HX.xyz]

27

 C                 -1.28038600    0.22471400    0.31767600
 C                 -2.08457900   -0.87612100    0.02026500
 C                 -0.41208900   -2.27513000   -0.27768700
 C                  0.15237000    0.04034900    0.31436200
 C                 -3.27373900    0.92642600    0.43322100
 H                 -4.16256000    1.54257000    0.56019800
 H                 -4.19969200   -0.95098900   -0.06099300
 N                 -2.04481700    1.33362600    0.57080100
 N                 -3.36339500   -0.40444400    0.09967500
 N                 -1.70605700   -2.13975900   -0.28249400
 N                  0.46832700   -1.28258600   -0.00493500
 O                  1.03130000    0.85967900    0.54402100
 H                  1.49620600   -1.49929900   -0.02837800
 H                  0.05161400   -3.24068800   -0.50389600
 C                  5.57407100   -1.28195500    0.14171400
 C                  5.83321700   -2.57415700   -0.17282700
 C                  3.46483200   -3.07388600   -0.36397600
 C                  4.17912300   -0.89825800    0.19808600
 H                  6.37354500   -0.57254500    0.34081800
 H                  6.84726700   -2.97003700   -0.24293500
 H                  5.00374900   -4.41381900   -0.65447300
 N                  3.21577200   -1.77331200   -0.04682100
 N                  4.82355500   -3.44474100   -0.41785400
 N                  3.82996900    0.35153500    0.49943200
 H                  4.53635000    1.04553400    0.69167200
 H                  2.82764200    0.60257400    0.53305300
 O                  2.60517400   -3.89847000   -0.59383500
