# Supplementary material for: A Density Functional Theory and Information-Theoretic Approach Study of Interaction Energy and Polarizability for Base Pairs and Peptides
Source: Pharmaceuticals (Basel). 2022 Jul 28;15(8):938. doi: 10.3390/ph15080938 (PMC9415587; doi:10.3390/ph15080938)
Supplement: Supplementary file 1 [file pharmaceuticals-15-00938-s001.zip › coords_all/base_paris_30/C-T-1.xyz]

28

 C                  1.34487000    3.34080100   -0.14068100
 C                  1.57440900    4.66169300   -0.01876400
 C                 -0.78290800    5.21448000    0.14670700
 C                 -0.05641700    2.86990300   -0.12938600
 H                  2.58097000    5.08324300   -0.02224200
 H                  0.72898200    6.56633500    0.17608900
 N                 -1.01458100    3.87273300    0.06225200
 N                  0.54804800    5.57248100    0.11376000
 O                 -1.65910400    6.06059600    0.23854500
 C                  2.40741000    2.30051100   -0.29597400
 H                  2.34109400    1.56360900    0.51732700
 H                  2.26111700    1.74427800   -1.23299100
 H                  3.40943900    2.74868500   -0.29518200
 O                 -0.37085000    1.71470100   -0.27367600
 H                 -2.01536500    3.58450900    0.16468100
 C                 -6.14127800    3.84246700   -0.29400800
 C                 -6.47636400    2.58374300    0.07859700
 C                 -4.18702600    2.11853100    0.77727100
 C                 -4.75402800    4.21802700   -0.11712800
 H                 -6.87496600    4.53242900   -0.70342800
 H                 -7.49044200    2.19145800   -0.01220700
 H                 -5.77635200    0.81027100    0.88956600
 N                 -3.85189500    3.38117900    0.36298300
 N                 -5.54416200    1.75146600    0.59387800
 N                 -4.35990800    5.45216600   -0.45310300
 H                 -5.03217500    6.12232500   -0.79284800
 H                 -3.40160200    5.74725000   -0.22879500
 O                 -3.42599600    1.32583100    1.27319700
