# Supplementary material for: A Density Functional Theory and Information-Theoretic Approach Study of Interaction Energy and Polarizability for Base Pairs and Peptides
Source: Pharmaceuticals (Basel). 2022 Jul 28;15(8):938. doi: 10.3390/ph15080938 (PMC9415587; doi:10.3390/ph15080938)
Supplement: Supplementary file 1 [file pharmaceuticals-15-00938-s001.zip › coords_all/base_paris_30/C-T-2.xyz]

28

 C                  6.17902200    4.09752400   -0.07897600
 C                  6.44387600    5.41142300    0.08190700
 C                  4.09495300    6.03101900    0.29737700
 C                  4.77092100    3.68220700   -0.05348700
 H                  7.46385400    5.80062400    0.07956900
 H                  5.66867300    7.31837500    0.40692200
 N                  3.83838600    4.68761700    0.09035100
 N                  5.45325800    6.33925400    0.26494600
 O                  3.25419700    6.86711400    0.49445400
 C                  7.21319400    3.03383300   -0.27158900
 H                  7.14187000    2.27895300    0.52469100
 H                  7.05043700    2.50502000   -1.22178700
 H                  8.22495400    3.45968400   -0.26982500
 O                  4.43523300    2.50916200   -0.15197100
 H                  2.83282600    4.40182800    0.01998000
 C                 -0.52441000    1.99974500    0.47542900
 C                 -1.48405700    2.90746900    0.17488300
 C                  0.19331400    4.54915000   -0.48624900
 C                  0.84652700    2.42452800    0.28247400
 H                 -0.77092400    1.00593000    0.84086300
 H                 -2.54935500    2.69829700    0.28383100
 H                 -1.84975200    4.82149000   -0.52925300
 N                  1.15609400    3.63611400   -0.14465700
 N                 -1.14708200    4.13233400   -0.28749700
 N                  1.84276200    1.57193300    0.54630500
 H                  1.63752600    0.63103200    0.84484300
 H                  2.80635300    1.84466700    0.31128800
 O                  0.40659000    5.64905500   -0.93193200
