# Supplementary material for: A Density Functional Theory and Information-Theoretic Approach Study of Interaction Energy and Polarizability for Base Pairs and Peptides
Source: Pharmaceuticals (Basel). 2022 Jul 28;15(8):938. doi: 10.3390/ph15080938 (PMC9415587; doi:10.3390/ph15080938)
Supplement: Supplementary file 1 [file pharmaceuticals-15-00938-s001.zip › coords_all/base_paris_30/FU-A.xyz]

27

 C                  0.58563900   -1.06253200    0.00404300
 C                  1.86984600   -1.51216700   -0.30549200
 C                  2.65388800    0.52874000   -0.56278300
 C                  0.39758200    0.34229100    0.00948100
 C                  0.47462700   -3.17021600    0.09427900
 H                  3.45961200    1.23678500   -0.78582900
 H                  0.13587200   -4.19873000    0.20985700
 H                  2.53133300   -3.52844900   -0.41236200
 N                 -0.26734100   -2.11075800    0.24951700
 N                  1.77577300   -2.87729800   -0.24157600
 N                  2.93686200   -0.75997500   -0.59591000
 N                  1.46787800    1.09928000   -0.28175700
 N                 -0.77859700    0.90964700    0.28781200
 H                 -0.88083100    1.92721900    0.28278800
 H                 -1.56147300    0.30846100    0.50270200
 C                  0.28812300    5.94362000   -0.12970700
 C                  1.44153200    6.56268800   -0.43473000
 C                  2.62424400    4.44897500   -0.66599400
 C                  0.22076000    4.47745800   -0.06903900
 H                  1.51003300    7.64917300   -0.48426600
 H                  3.45123800    6.29642800   -0.92563600
 N                  1.41942100    3.85925500   -0.34896600
 N                  2.57904000    5.83604300   -0.69555600
 O                  3.63393500    3.82810600   -0.89882900
 O                 -0.78916900    3.85680800    0.20092900
 H                  1.42589700    2.79287600   -0.31964600
 F                 -0.82418300    6.61561000    0.12587000
