# Supplementary material for: A Density Functional Theory and Information-Theoretic Approach Study of Interaction Energy and Polarizability for Base Pairs and Peptides
Source: Pharmaceuticals (Basel). 2022 Jul 28;15(8):938. doi: 10.3390/ph15080938 (PMC9415587; doi:10.3390/ph15080938)
Supplement: Supplementary file 1 [file pharmaceuticals-15-00938-s001.zip › coords_all/base_paris_30/G-G-1.xyz]

32

 C                  3.02421300   -4.54210900    1.25163800
 C                  4.27163600   -3.90864800    1.26371000
 C                  3.48008000   -1.85905600    1.03394400
 C                  1.86057300   -3.71686900    1.11054300
 C                  4.44206800   -6.09857500    1.46344300
 H                  4.93184200   -7.06448400    1.57505200
 H                  6.17366800   -4.81518100    1.44571300
 N                  3.16177600   -5.90327200    1.37557400
 N                  5.16896500   -4.92547500    1.40140800
 N                  4.55761700   -2.59684400    1.15408300
 N                  2.21023600   -2.36987000    1.02834700
 O                  0.67395300   -4.04248200    1.05555800
 N                  3.55574400   -0.51668800    0.91541700
 H                  4.47150600   -0.09766100    0.85214300
 H                  2.72023300    0.02691500    0.72483100
 H                  1.44894200   -1.66924600    0.92271500
 C                 -1.73855600    0.06085200   -0.44586800
 C                 -2.90059500   -0.61931300   -0.82610400
 C                 -2.20461300   -2.61700300   -0.18966600
 C                 -0.67781200   -0.70834300    0.13558500
 C                 -3.01718100    1.54157100   -1.25227700
 H                 -3.45136500    2.47736200   -1.60026300
 H                 -4.63774300    0.19748200   -1.71370000
 N                 -1.83932500    1.40214800   -0.72475400
 N                 -3.70955700    0.34946200   -1.34097600
 N                 -3.18373200   -1.93286600   -0.73102400
 N                 -1.03212700   -2.05292600    0.23530500
 O                  0.43099500   -0.34012000    0.52555000
 N                 -2.29681700   -3.95062800   -0.00302300
 H                 -3.11516900   -4.42275500   -0.35747900
 H                 -1.49250400   -4.47718400    0.32220700
 H                 -0.34113000   -2.71513400    0.64215900
