# Supplementary material for: A Density Functional Theory and Information-Theoretic Approach Study of Interaction Energy and Polarizability for Base Pairs and Peptides
Source: Pharmaceuticals (Basel). 2022 Jul 28;15(8):938. doi: 10.3390/ph15080938 (PMC9415587; doi:10.3390/ph15080938)
Supplement: Supplementary file 1 [file pharmaceuticals-15-00938-s001.zip › coords_all/base_paris_30/G-G-3.xyz]

32

 C                  4.04948300   -1.85400200   -1.06791900
 C                  4.26871100   -0.63487800   -0.42367500
 C                  2.13528900   -0.19029600   -0.03931100
 C                  2.68474300   -2.30202400   -1.21868500
 C                  6.15179600   -1.58844200   -1.06625300
 H                  7.22521200   -1.70847700   -1.20364600
 H                  6.12437900    0.30649800   -0.04024700
 N                  5.23752100   -2.42439800   -1.45650100
 N                  5.62554300   -0.48084100   -0.43204300
 N                  3.37382800    0.22663600    0.10223100
 N                  1.80269500   -1.36295000   -0.65091100
 O                  2.24323500   -3.31161100   -1.73571800
 N                  1.11152600    0.55433500    0.43486600
 H                  1.35164400    1.42705800    0.88042700
 H                  0.13421200    0.28789600    0.34371800
 H                  0.80537600   -1.63280500   -0.73105900
 C                 -2.08739700   -2.00651900   -0.75876200
 C                 -2.96970100   -2.96720400   -1.23356900
 C                 -4.79716000   -1.91053100   -0.55284900
 C                 -2.59960900   -0.83891400   -0.09907300
 C                 -0.86664300   -3.50699300   -1.65066700
 H                  0.00497700   -4.05966700   -2.00420300
 H                 -2.49294900   -4.76925600   -2.24699700
 N                 -0.79701800   -2.36356300   -1.02916300
 N                 -2.17079600   -3.91967100   -1.80039300
 N                 -4.31899400   -2.96844500   -1.14666000
 N                 -4.01237500   -0.89740300   -0.05241800
 O                 -2.00323400    0.10701200    0.37311900
 N                 -6.14384200   -1.74893300   -0.43731000
 H                 -6.69551800   -2.55676000   -0.69634000
 H                 -6.52382400   -1.14422000    0.27745500
 H                 -4.44754000   -0.07904300    0.36299700
