# Supplementary material for: A Density Functional Theory and Information-Theoretic Approach Study of Interaction Energy and Polarizability for Base Pairs and Peptides
Source: Pharmaceuticals (Basel). 2022 Jul 28;15(8):938. doi: 10.3390/ph15080938 (PMC9415587; doi:10.3390/ph15080938)
Supplement: Supplementary file 1 [file pharmaceuticals-15-00938-s001.zip › coords_all/base_paris_30/G-G-4.xyz]

32

 C                 -3.00023700    1.01852800    0.01431900
 C                 -1.72410700    0.58665000    0.36058900
 C                 -0.64760800    2.40067700   -0.37880900
 C                 -3.14419300    2.31062000   -0.61896300
 C                 -3.27359800   -0.87721000    0.91664600
 H                 -3.69348400   -1.79461700    1.32534700
 H                 -1.19062400   -1.21802600    1.33692200
 N                 -3.94494000    0.09023800    0.37001500
 N                 -1.91360900   -0.63390600    0.93751300
 N                 -0.53473000    1.21107000    0.17293300
 N                 -1.85735600    2.92037500   -0.75309400
 O                 -4.12032000    2.89781500   -1.00656600
 N                  0.44929300    3.15370200   -0.58056100
 H                  1.36689300    2.79452100   -0.27618300
 H                  0.40128000    3.99228100   -1.13926500
 H                 -1.89979900    3.85235800   -1.15381200
 C                  5.52958400    2.19896400    0.03643700
 C                  4.24716000    2.66569100    0.30573100
 C                  3.18336600    0.78030700   -0.25080100
 C                  5.68461900    0.84479000   -0.44682500
 C                  5.78703100    4.18313200    0.72902500
 H                  6.19976600    5.14041400    1.04245700
 H                  3.69614200    4.56707500    1.06443500
 N                  6.46812300    3.16156400    0.30713500
 N                  4.42650800    3.94268300    0.74802100
 N                  3.06092000    2.02357200    0.16336000
 N                  4.39983200    0.22318200   -0.53976200
 O                  6.66767500    0.21892200   -0.74640600
 N                  2.08968900    0.00885900   -0.39089500
 H                  1.16667700    0.39837200   -0.14605400
 H                  2.14814300   -0.88741700   -0.85016600
 H                  4.44885300   -0.74727500   -0.83433000
