# Supplementary material for: A Density Functional Theory and Information-Theoretic Approach Study of Interaction Energy and Polarizability for Base Pairs and Peptides
Source: Pharmaceuticals (Basel). 2022 Jul 28;15(8):938. doi: 10.3390/ph15080938 (PMC9415587; doi:10.3390/ph15080938)
Supplement: Supplementary file 1 [file pharmaceuticals-15-00938-s001.zip › coords_all/base_paris_30/T-A-H.xyz]

30

 C                  0.38958500   -0.69645800   -0.01977600
 C                 -0.18563100    0.52227900   -0.10385200
 C                  1.91636100    1.72061000    0.11196800
 C                  1.84972300   -0.74746000    0.14432800
 H                 -1.26327300    0.64458000   -0.22640100
 H                  0.08746700    2.59238900   -0.10692800
 N                  2.48637800    0.47520800    0.19554300
 N                  0.53956600    1.68866200   -0.04167300
 O                  2.54496800    2.75486400    0.16575000
 C                 -0.34843100   -1.99599500   -0.08154400
 H                  0.02180200   -2.60776400   -0.91667600
 H                 -0.17721600   -2.57837900    0.83512900
 H                 -1.42699600   -1.83604900   -0.20670500
 O                  2.48061600   -1.78845900    0.23193500
 H                  3.53397900    0.47250200    0.31292500
 C                  6.29746600   -0.18021200    0.63636600
 C                  7.47889800    0.55114800    0.75896300
 C                  8.70033000   -1.26869400    0.92792500
 C                  6.42494600   -1.59324600    0.67421500
 C                  5.72411600    1.87530500    0.53755400
 H                  9.67484200   -1.75354500    1.04675600
 H                  5.12739000    2.78399300    0.45479300
 H                  7.69695200    2.66928500    0.74972100
 N                  5.22442700    0.66896600    0.50027000
 N                  7.08242300    1.86740400    0.69230900
 N                  8.70800200    0.05888500    0.90707500
 N                  7.65751300   -2.09698700    0.82274400
 N                  5.37928000   -2.42240600    0.56899600
 H                  5.57231300   -3.41386900    0.60748900
 H                  4.41871300   -2.09750700    0.45489000
