# Supplementary material for: A Density Functional Theory and Information-Theoretic Approach Study of Interaction Energy and Polarizability for Base Pairs and Peptides
Source: Pharmaceuticals (Basel). 2022 Jul 28;15(8):938. doi: 10.3390/ph15080938 (PMC9415587; doi:10.3390/ph15080938)
Supplement: Supplementary file 1 [file pharmaceuticals-15-00938-s001.zip › coords_all/base_paris_30/T-A-RH.xyz]

30

 C                 -2.29710400   -1.54684700   -1.23779400
 C                 -3.08374800   -0.58829300   -1.76983600
 C                 -1.47222000    1.18393300   -1.38940900
 C                 -0.97576100   -1.14277100   -0.72661900
 H                 -4.07522300   -0.80858600   -2.16918200
 H                 -3.29944900    1.43505200   -2.25015900
 N                 -0.68364200    0.20751500   -0.85321100
 N                 -2.69422500    0.73049700   -1.84695200
 O                 -1.14521300    2.35409700   -1.46609200
 C                 -2.66708900   -2.99168700   -1.12810700
 H                 -2.64354400   -3.31362500   -0.07709000
 H                 -3.66755000   -3.18047500   -1.53796100
 H                 -1.93667900   -3.61503400   -1.66360700
 O                 -0.17681700   -1.90918400   -0.22603300
 H                  0.25850600    0.51369700   -0.49240500
 C                  2.61436700    1.93805300    0.28759800
 C                  3.82017300    1.58250700    0.89211700
 C                  4.56719400    3.64931600    0.83568100
 C                  2.45525400    3.30904600   -0.04158100
 C                  2.49600700   -0.16712200    0.63184900
 H                  5.35084900    4.38435500    1.04643000
 H                  2.13236600   -1.19465800    0.66373300
 H                  4.42659600   -0.35715300    1.52827600
 N                  1.81265700    0.83109900    0.13893500
 N                  3.71787900    0.22617400    1.10228300
 N                  4.83148800    2.39722700    1.18939100
 N                  3.46713700    4.13552300    0.25375200
 N                  1.35211000    3.79552000   -0.62476300
 H                  1.33341500    4.78715500   -0.81950000
 H                  0.55092800    3.21542000   -0.87257600
