# Supplementary material for: A Density Functional Theory and Information-Theoretic Approach Study of Interaction Energy and Polarizability for Base Pairs and Peptides
Source: Pharmaceuticals (Basel). 2022 Jul 28;15(8):938. doi: 10.3390/ph15080938 (PMC9415587; doi:10.3390/ph15080938)
Supplement: Supplementary file 1 [file pharmaceuticals-15-00938-s001.zip › coords_all/base_paris_30/T-A-RWC.xyz]

30

 C                 -3.38076900    4.62330000   -0.00419100
 C                 -3.50457300    3.27962500   -0.00288100
 C                 -1.11084500    2.88921300    0.00843600
 C                 -2.01912100    5.18572300    0.00117900
 H                 -4.47886100    2.78793200   -0.00659200
 H                 -2.52968900    1.42999900    0.00407600
 N                 -0.99570300    4.24916800    0.00709000
 N                 -2.41580000    2.43613100    0.00318500
 O                 -0.16079100    2.12795900    0.01373300
 C                 -4.52511400    5.58609300   -0.01071900
 H                 -4.47743800    6.24266600    0.86989600
 H                 -4.46971000    6.23989200   -0.89294700
 H                 -5.48904900    5.06133100   -0.01412700
 O                 -1.77501700    6.37597500    0.00058600
 H                 -0.01443300    4.63447100    0.01094200
 C                  2.81839300    5.04187600    0.02300700
 C                  3.64761000    6.16362200    0.02498000
 C                  5.46987700    4.93391200    0.03503700
 C                  3.46661200    3.77964300    0.02784400
 C                  1.51263600    6.73271100    0.01456000
 H                  6.56156300    4.84984600    0.04006300
 H                  0.61353400    7.34965600    0.00959700
 H                  3.05713100    8.20964100    0.01918300
 N                  1.49843300    5.42654100    0.01652700
 N                  2.78401200    7.23525200    0.01945800
 N                  4.97985700    6.16783000    0.03093400
 N                  4.80606800    3.77440600    0.03385100
 N                  2.80018700    2.61798600    0.02666000
 H                  3.35133500    1.77073100    0.03031300
 H                  1.78210400    2.55990000    0.02199000
