# Supplementary material for: A Density Functional Theory and Information-Theoretic Approach Study of Interaction Energy and Polarizability for Base Pairs and Peptides
Source: Pharmaceuticals (Basel). 2022 Jul 28;15(8):938. doi: 10.3390/ph15080938 (PMC9415587; doi:10.3390/ph15080938)
Supplement: Supplementary file 1 [file pharmaceuticals-15-00938-s001.zip › coords_all/base_paris_30/T-A-WC.xyz]

30

 C                 -4.75882400    4.57038000   -0.16104900
 C                 -5.21786600    3.32995300    0.11082100
 C                 -3.00072100    2.39348800    0.43981200
 C                 -3.30304400    4.77470700   -0.13931000
 H                 -6.28420400    3.09722100    0.11456100
 H                 -4.74714000    1.35584200    0.60188200
 N                 -2.54956400    3.65918200    0.16184200
 N                 -4.38106400    2.27821500    0.40049600
 O                 -2.27306300    1.45937400    0.69607300
 C                 -5.62105900    5.74964000   -0.48227800
 H                 -5.36633700    6.15239000   -1.47307200
 H                 -6.68502600    5.48073400   -0.46889300
 H                 -5.44769900    6.55965800    0.24060300
 O                 -2.77116400    5.84896600   -0.36835300
 H                 -1.50173900    3.77257200    0.18515000
 C                  1.20105600    4.69334100    0.09273600
 C                  2.45262800    4.10971400    0.28922300
 C                  3.50248900    5.99945400   -0.10940200
 C                  1.19471300    6.07419500   -0.23497300
 C                  0.82201700    2.64361400    0.56030900
 H                  4.43179100    6.57110700   -0.20144400
 H                  0.31084200    1.70147500    0.75950200
 H                  2.87155000    2.08256100    0.78836500
 N                  0.20771200    3.75875600    0.26788900
 N                  2.18051700    2.79409200    0.58799200
 N                  3.63595400    4.71534900    0.20094100
 N                  2.38041600    6.69137400   -0.32577600
 N                  0.06974800    6.76662100   -0.45198800
 H                  0.16914600    7.74649900   -0.67933500
 H                 -0.86070300    6.35132700   -0.39686500
