# Supplementary material for: A Density Functional Theory and Information-Theoretic Approach Study of Interaction Energy and Polarizability for Base Pairs and Peptides
Source: Pharmaceuticals (Basel). 2022 Jul 28;15(8):938. doi: 10.3390/ph15080938 (PMC9415587; doi:10.3390/ph15080938)
Supplement: Supplementary file 1 [file pharmaceuticals-15-00938-s001.zip › coords_all/base_paris_30/T-G-1.xyz]

31

 C                 -5.19709100    5.04461800    0.46967400
 C                 -6.33398500    4.32497700    0.58979000
 C                 -5.17568000    2.18290600    0.61781800
 C                 -3.93272000    4.30665300    0.41693900
 H                 -7.31585100    4.79952600    0.63648800
 H                 -7.19081100    2.43302800    0.75087200
 N                 -4.01678300    2.93444200    0.49482500
 N                 -6.32946800    2.95866800    0.66085800
 O                 -5.20230900    0.98382300    0.68224900
 C                 -5.13722500    6.53757500    0.38825000
 H                 -4.52820900    6.94469500    1.20813000
 H                 -4.66055500    6.85466100   -0.55044500
 H                 -6.14175500    6.97633700    0.44107200
 O                 -2.85036700    4.87781100    0.30960800
 H                 -3.12971400    2.38534300    0.45691100
 C                  0.86462300    1.60156100    0.11204600
 C                  1.92638600    2.49639600   -0.03899800
 C                  0.68923200    4.32539300    0.02918200
 C                 -0.46167100    2.14851600    0.23314400
 C                  2.59945800    0.39744900   -0.03403700
 H                  3.29696000   -0.43729700   -0.07891300
 H                  3.98087200    2.03769000   -0.24752200
 N                  1.31255700    0.30401000    0.11107900
 N                  3.03276600    1.70497600   -0.13131800
 N                  1.90117600    3.84574300   -0.08992400
 N                 -0.42263500    3.54834200    0.18132900
 O                 -1.53430400    1.57882000    0.36386100
 N                  0.47016200    5.66316000    0.02447900
 H                  1.25222400    6.26398100   -0.18974400
 H                 -0.47397800    6.02446800   -0.00701100
 H                 -1.34106500    4.01596900    0.25686900
