# Supplementary material for: A Density Functional Theory and Information-Theoretic Approach Study of Interaction Energy and Polarizability for Base Pairs and Peptides
Source: Pharmaceuticals (Basel). 2022 Jul 28;15(8):938. doi: 10.3390/ph15080938 (PMC9415587; doi:10.3390/ph15080938)
Supplement: Supplementary file 1 [file pharmaceuticals-15-00938-s001.zip › coords_all/base_paris_30/T-G-2.xyz]

31

 C                  5.81910800   -1.41461800    0.04711300
 C                  7.01139100   -0.68857400    0.01087500
 C                  6.05832700    1.30374700   -0.04862100
 C                  4.58225300   -0.67730000    0.02838700
 C                  7.36201500   -2.86327200    0.08306000
 H                  7.92895000   -3.79230600    0.11067500
 H                  8.98583500   -1.44794100    0.01971400
 N                  6.06736800   -2.76373300    0.09101000
 N                  7.99198200   -1.63546700    0.03442000
 N                  7.19108700    0.64922300   -0.04075600
 N                  4.83344000    0.70190900   -0.01532000
 O                  3.43070200   -1.08190500    0.04333900
 N                  6.04369600    2.66017900   -0.07085800
 H                  6.92495300    3.13020100   -0.21737600
 H                  5.17586300    3.15471800   -0.22874000
 H                  3.99166200    1.29830000   -0.03488600
 C                 -1.25079800    1.01507900   -0.18940200
 C                 -0.93513500    2.32181400   -0.25300000
 C                  1.45362400    1.91261200   -0.16351800
 C                 -0.14992900    0.03439700   -0.10421400
 H                 -1.69161800    3.10531000   -0.31742600
 H                  0.59920800    3.74457300   -0.28658700
 N                  1.14054800    0.58783100   -0.09880600
 N                  0.37387800    2.75871800   -0.24101800
 O                  2.59709500    2.35519100   -0.15522300
 C                 -2.64302600    0.47059600   -0.19799700
 H                 -2.77795900   -0.21490700   -1.04677200
 H                 -2.82618500   -0.11878900    0.71172700
 H                 -3.38657200    1.27511400   -0.26249200
 O                 -0.31869200   -1.15703200   -0.04296500
 H                  1.93621000   -0.08294600   -0.04046600
