# Supplementary material for: A Density Functional Theory and Information-Theoretic Approach Study of Interaction Energy and Polarizability for Base Pairs and Peptides
Source: Pharmaceuticals (Basel). 2022 Jul 28;15(8):938. doi: 10.3390/ph15080938 (PMC9415587; doi:10.3390/ph15080938)
Supplement: Supplementary file 1 [file pharmaceuticals-15-00938-s001.zip › coords_all/base_paris_30/T-G-3.xyz]

31

 C                  1.09770000   -1.73645600    0.31036100
 C                  2.10187900   -0.77851000    0.14512600
 C                  0.73152300    0.92326300   -0.18363100
 C                 -0.26622000   -1.29799900    0.21352600
 C                  2.92035000   -2.79003200    0.52423700
 H                  3.67783200   -3.55761800    0.67371100
 H                  4.19432700   -1.07788500    0.22285300
 N                  1.63591900   -2.97768300    0.54454500
 N                  3.26552800   -1.47396000    0.28598600
 N                  1.98165200    0.54241200   -0.10004100
 N                 -0.33097300    0.07486200   -0.03901600
 O                 -1.30162900   -1.94706800    0.31966900
 N                  0.41335700    2.21553100   -0.42206700
 H                  1.16545300    2.87556000   -0.55100400
 H                 -0.55223700    2.50494000   -0.50555100
 H                 -1.28002400    0.47814700   -0.12518900
 C                 -6.16500500   -1.05545400    0.04519600
 C                 -4.91551000   -1.55482100    0.16726800
 C                 -3.82473700    0.55099700   -0.19646600
 C                 -6.30879700    0.37985700   -0.22380100
 H                 -4.73108500   -2.61184900    0.36716700
 H                 -2.83966600   -1.23191700    0.15617500
 N                 -5.08840600    1.06864200   -0.32207800
 N                 -3.78089000   -0.78753800    0.05236400
 O                 -2.82407400    1.25523100   -0.30321100
 C                 -7.42178400   -1.85791200    0.16373700
 H                 -8.05318300   -1.46520300    0.97370800
 H                 -8.01278700   -1.78437000   -0.76050100
 H                 -7.19987100   -2.91376100    0.36334400
 O                 -7.35629900    0.96590900   -0.35727500
 H                 -5.14806300    2.06603300   -0.50789100
