# Supplementary material for: A Density Functional Theory and Information-Theoretic Approach Study of Interaction Energy and Polarizability for Base Pairs and Peptides
Source: Pharmaceuticals (Basel). 2022 Jul 28;15(8):938. doi: 10.3390/ph15080938 (PMC9415587; doi:10.3390/ph15080938)
Supplement: Supplementary file 1 [file pharmaceuticals-15-00938-s001.zip › coords_all/base_paris_30/T-T-1.xyz]

30

 C                  1.46485400    2.63560300    0.00663600
 C                  2.55008100    3.43782500   -0.00263200
 C                  1.24734300    5.49614200   -0.02247600
 C                  0.14477800    3.27877000    0.00139400
 H                  3.56524300    3.03684300    0.00045600
 H                  3.27854600    5.39224800   -0.02337400
 N                  0.14549900    4.66161400   -0.01278900
 N                  2.45240900    4.80664800   -0.01652400
 O                  1.18794900    6.69872300   -0.03470400
 C                  1.50466400    1.14029400    0.02180700
 H                  0.98217500    0.75104000    0.90727200
 H                  0.98144600    0.73308600   -0.85511800
 H                  2.53825000    0.77124200    0.02510500
 O                 -0.89712400    2.64397900    0.00899500
 H                 -0.78177000    5.11659900   -0.01660900
 C                 -6.02988000    3.42937100    0.00355700
 C                 -6.00175800    4.77625200   -0.01079800
 C                 -3.57809100    4.89080500   -0.01263400
 C                 -4.74393000    2.70590400    0.01095900
 H                 -6.91198700    5.37803000   -0.01704300
 H                 -4.81339200    6.49866400   -0.02967700
 N                 -3.60861200    3.52349000    0.00199700
 N                 -4.82099300    5.48611100   -0.01856100
 O                 -2.55726800    5.55482800   -0.02010800
 C                 -7.27492500    2.60132100    0.01261600
 H                 -7.29586900    1.93428400   -0.86109200
 H                 -7.29614500    1.95383900    0.90090900
 H                 -8.17358900    3.23128500    0.00550900
 O                 -4.64923700    1.50231600    0.02367500
 H                 -2.68321600    3.06445500    0.00641400
