# Supplementary material for: A Density Functional Theory and Information-Theoretic Approach Study of Interaction Energy and Polarizability for Base Pairs and Peptides
Source: Pharmaceuticals (Basel). 2022 Jul 28;15(8):938. doi: 10.3390/ph15080938 (PMC9415587; doi:10.3390/ph15080938)
Supplement: Supplementary file 1 [file pharmaceuticals-15-00938-s001.zip › coords_all/base_paris_30/T-T-2.xyz]

30 

 C                 -2.73721200    2.70476200   -0.03676200
 C                 -3.83382700    3.48927900   -0.09414800
 C                 -2.56196400    5.56697600   -0.13002800
 C                 -1.42749900    3.36878000   -0.02301800
 H                 -4.84239400    3.07226300   -0.10790100
 H                 -4.59074500    5.43077300   -0.18185100
 N                 -1.44812600    4.75020200   -0.07102600
 N                 -3.75648600    4.85839600   -0.13885200
 O                 -2.52119500    6.76933700   -0.17024500
 C                 -2.75413900    1.20991700    0.01385700
 H                 -2.20070600    0.79029400   -0.83832000
 H                 -2.25007500    0.85043400    0.92230100
 H                 -3.78146100    0.82408100   -0.00173600
 O                 -0.37674100    2.75019300    0.02745500
 H                 -0.52717000    5.21963700   -0.06147700
 C                  3.59299400    5.75380400    0.03567200
 C                  4.68959900    4.96927500    0.09311100
 C                  3.41771100    2.89159000    0.12881500
 C                  2.28327600    5.08980100    0.02180900
 H                  5.69816800    5.38628200    0.10695500
 H                  5.44649100    3.02777200    0.18080000
 N                  2.30388500    3.70837400    0.06976500
 N                  4.61224100    3.60015800    0.13775700
 O                  3.37693200    1.68922700    0.16899200
 C                  3.60993800    7.24865100   -0.01488800
 H                  3.05644700    7.66824700    0.83726400
 H                  4.63726400    7.63447600    0.00079600
 H                  3.10594600    7.60817300   -0.92335700
 O                  1.23253000    5.70840200   -0.02871500
 H                  1.38292800    3.23893400    0.06012500
