# Supplementary material for: A Density Functional Theory and Information-Theoretic Approach Study of Interaction Energy and Polarizability for Base Pairs and Peptides
Source: Pharmaceuticals (Basel). 2022 Jul 28;15(8):938. doi: 10.3390/ph15080938 (PMC9415587; doi:10.3390/ph15080938)
Supplement: Supplementary file 1 [file pharmaceuticals-15-00938-s001.zip › coords_all/base_paris_30/T-T-3.xyz]

30

 C                 -5.16890100    3.33688600    0.04697000
 C                 -5.02042000    4.62794800    0.40253900
 C                 -2.59700900    4.54953300    0.30499800
 C                 -3.95332300    2.54219900   -0.21259300
 H                 -5.87297400    5.27669600    0.60993700
 H                 -3.68402500    6.18924300    0.79635000
 N                 -2.75027300    3.23875500   -0.05585800
 N                 -3.78172400    5.21753700    0.52853400
 O                 -1.52162100    5.10690800    0.42676000
 C                 -6.48260400    2.63933000   -0.10665700
 H                 -7.32072400    3.31517700    0.10616000
 H                 -6.58838600    2.24526900   -1.12756100
 H                 -6.53708300    1.77440600    0.56988400
 O                 -3.96558800    1.37899700   -0.53661600
 H                 -1.87113400    2.72553900   -0.22617200
 C                  3.52677000    3.97416400   -0.04863700
 C                  3.37832900    2.68301400   -0.40390200
 C                  0.95497000    2.76089600   -0.30464900
 C                  2.31119600    4.76862200    0.21164600
 H                  4.23088400    2.03442500   -0.61179700
 H                  2.04200700    1.12136200   -0.79654200
 N                  1.10819500    4.07176300    0.05590300
 N                  2.13967700    2.09312800   -0.52893300
 O                 -0.12037900    2.20326000   -0.42555500
 C                  4.84042500    4.67203700    0.10396400
 H                  5.67854600    3.99634800   -0.10934500
 H                  4.89423300    5.53687700   -0.57273700
 H                  4.94683900    5.06626800    1.12473700
 O                  2.32343100    5.93187200    0.53550100
 H                  0.22905600    4.58478300    0.22682000
