# Supplementary material for: A Density Functional Theory and Information-Theoretic Approach Study of Interaction Energy and Polarizability for Base Pairs and Peptides
Source: Pharmaceuticals (Basel). 2022 Jul 28;15(8):938. doi: 10.3390/ph15080938 (PMC9415587; doi:10.3390/ph15080938)
Supplement: Supplementary file 1 [file pharmaceuticals-15-00938-s001.zip › coords_all/base_paris_30/U-A.xyz]

27

 C                 -3.19298300    8.40004200   -0.04870600
 C                 -1.99376600    9.07904300    0.17103800
 C                 -0.84762600    7.21798700    0.43207200
 C                 -3.12796700    6.98439300   -0.00743600
 C                 -3.68116100   10.45118700   -0.18490500
 H                  0.08231500    6.67160400    0.62439500
 H                 -4.20290500   11.39948500   -0.30540000
 H                 -1.69575500   11.18284000    0.18633000
 N                 -4.23076600    9.27308400   -0.26808900
 N                 -2.33211600   10.40358200    0.07843800
 N                 -0.79572800    8.53743300    0.41526600
 N                 -1.92596600    6.43856300    0.23788900
 N                 -4.19610700    6.20709300   -0.19987600
 H                 -4.11057200    5.18715400   -0.16169500
 H                 -5.08488200    6.65130400   -0.38157400
 C                 -2.29706200    1.43324500    0.27515900
 C                 -1.03191900    1.04260900    0.53171800
 C                 -0.20765600    3.32534400    0.64136400
 C                 -2.59299500    2.86295400    0.18511000
 H                 -0.74770600   -0.00749300    0.61109800
 H                  0.92885200    1.64894500    0.90187300
 N                 -1.50358400    3.69422800    0.37934400
 N                 -0.02001700    1.94660800    0.70946000
 O                  0.70103100    4.10511000    0.80202700
 O                 -3.69946500    3.32361600   -0.04152200
 H                 -1.67659200    4.73921900    0.32229200
 H                 -3.10836100    0.72478200    0.13236100
