# Supplementary material for: A Density Functional Theory and Information-Theoretic Approach Study of Interaction Energy and Polarizability for Base Pairs and Peptides
Source: Pharmaceuticals (Basel). 2022 Jul 28;15(8):938. doi: 10.3390/ph15080938 (PMC9415587; doi:10.3390/ph15080938)
Supplement: Supplementary file 1 [file pharmaceuticals-15-00938-s001.zip › coords_all/dipeptides_400/ALA_ALA.xyz]

32
ALA_ALA_200.log	Energy: -466342.1508398
H         -5.62844        0.39572       -1.12479
C         -5.00824       -0.46499       -0.84319
H         -4.62911       -0.95756       -1.74661
H         -5.64812       -1.16130       -0.28573
C         -3.91270        0.02051        0.08194
O         -4.15104        0.60160        1.12280
N         -2.64030       -0.23663       -0.32085
H         -2.42496       -0.67012       -1.21276
C         -1.51720        0.21596        0.45728
H         -1.69981        1.26023        0.76506
C         -1.30819       -0.63080        1.71893
H         -1.08930       -1.67183        1.43928
H         -0.48400       -0.24419        2.33594
H         -2.22949       -0.60253        2.31413
C         -0.28235        0.15939       -0.44228
O         -0.29671       -0.40475       -1.51717
N          0.83430        0.72950        0.08911
H          0.73492        1.27719        0.93688
C          2.09219        0.81901       -0.62982
H          1.92558        0.27870       -1.57476
C          2.48877        2.25868       -0.92516
H          3.45486        2.27136       -1.44185
H          1.72686        2.74215       -1.55000
H          2.60266        2.83038        0.00833
C          3.23658        0.07999        0.08636
O          4.39267        0.38769       -0.11300
N          2.85334       -0.93355        0.90326
H          1.86432       -1.12887        0.98222
C          3.80871       -1.78579        1.57160
H          4.80670       -1.37641        1.37781
H          3.63373       -1.80543        2.65682
H          3.76875       -2.81638        1.18835
