# Supplementary material for: A Density Functional Theory and Information-Theoretic Approach Study of Interaction Energy and Polarizability for Base Pairs and Peptides
Source: Pharmaceuticals (Basel). 2022 Jul 28;15(8):938. doi: 10.3390/ph15080938 (PMC9415587; doi:10.3390/ph15080938)
Supplement: Supplementary file 1 [file pharmaceuticals-15-00938-s001.zip › coords_all/dipeptides_400/ALA_ARG.xyz]

46
ALA_ARG_300.log	Energy: -644063.3315870
H         -4.60895        1.73265        0.43990
C         -4.16294        2.58068       -0.09994
H         -4.18746        3.46656        0.54560
H         -4.76590        2.75579       -0.99862
C         -2.77224        2.18892       -0.52864
O         -2.55607        1.40200       -1.43190
N         -1.73372        2.70588        0.20100
H         -1.91886        3.45195        0.86110
C         -0.36944        2.50393       -0.24487
H         -0.28676        2.76405       -1.31268
C          0.59976        3.34820        0.57588
H          0.54047        3.08350        1.64196
H          1.62487        3.17303        0.22758
H          0.37512        4.41712        0.46027
C          0.06274        1.03853       -0.20026
O          1.05098        0.68092       -0.83921
N         -0.64627        0.20751        0.57129
H         -1.45636        0.59033        1.04848
C         -0.47852       -1.23650        0.54426
H         -0.03282       -1.47150       -0.43695
C          0.41471       -1.76107        1.66485
H         -0.01507       -1.45115        2.62887
H          0.35624       -2.85888        1.64904
C          1.86520       -1.29122        1.56834
H          1.91396       -0.19027        1.52483
H          2.40295       -1.59703        2.47909
C          2.58112       -1.87789        0.35384
H          2.51315       -2.97511        0.36518
H          2.11717       -1.53653       -0.58129
N          4.00138       -1.53612        0.29539
H          4.63339       -2.06942        0.88175
C          4.52266       -0.51816       -0.38760
N          3.75156        0.35795       -1.01388
H          2.72273        0.39876       -0.90868
H          4.17210        1.02709       -1.64582
N          5.85855       -0.39154       -0.44188
H          6.46845       -1.13276       -0.12357
H          6.28891        0.42179       -0.86101
C         -1.85597       -1.92989        0.56836
O         -2.01958       -2.96286        1.17919
N         -2.82627       -1.30023       -0.13545
H         -2.58459       -0.52683       -0.75237
C         -4.13182       -1.91370       -0.28211
H         -4.43485       -2.35002        0.67713
H         -4.85682       -1.15012       -0.58694
H         -4.12416       -2.71814       -1.03322
