# Supplementary material for: A Density Functional Theory and Information-Theoretic Approach Study of Interaction Energy and Polarizability for Base Pairs and Peptides
Source: Pharmaceuticals (Basel). 2022 Jul 28;15(8):938. doi: 10.3390/ph15080938 (PMC9415587; doi:10.3390/ph15080938)
Supplement: Supplementary file 1 [file pharmaceuticals-15-00938-s001.zip › coords_all/dipeptides_400/ALA_ASN.xyz]

36
ALA_ASN_900.log	Energy: -572218.4292796
H         -3.92192       -1.70528        2.39810
C         -3.13094       -0.96009        2.55094
H         -2.24757       -1.46390        2.96958
H         -3.46237       -0.20239        3.26924
C         -2.72059       -0.26304        1.27282
O         -2.20114        0.83372        1.26291
N         -2.90358       -0.97941        0.12100
H         -3.43428       -1.83910        0.15330
C         -2.57329       -0.39822       -1.17133
H         -2.62130       -1.21834       -1.90561
C         -3.51425        0.72268       -1.59335
H         -3.20614        1.11838       -2.56821
H         -4.54388        0.34641       -1.65938
H         -3.46583        1.53753       -0.86012
C         -1.11487        0.08707       -1.17787
O         -0.77853        1.08840       -1.78997
N         -0.24398       -0.68558       -0.50259
H         -0.53681       -1.51187        0.01040
C          1.12092       -0.27166       -0.33534
H          1.58607       -0.17669       -1.33294
C          1.23575        1.09341        0.39601
H          0.25074        1.57529        0.41159
H          1.57245        0.95806        1.43153
C          2.25943        1.92942       -0.34189
O          3.45492        1.83035       -0.10941
N          1.74357        2.69937       -1.32231
H          2.38955        3.15725       -1.95322
H          0.78103        2.53735       -1.61151
C          1.86721       -1.37791        0.42007
O          1.30406       -2.41062        0.73783
N          3.15651       -1.08612        0.68371
H          3.50441       -0.15629        0.43863
C          4.01898       -1.99432        1.40404
H          4.33851       -1.56401        2.36447
H          3.45607       -2.91450        1.59625
H          4.91441       -2.23768        0.81461
