# Supplementary material for: A Density Functional Theory and Information-Theoretic Approach Study of Interaction Energy and Polarizability for Base Pairs and Peptides
Source: Pharmaceuticals (Basel). 2022 Jul 28;15(8):938. doi: 10.3390/ph15080938 (PMC9415587; doi:10.3390/ph15080938)
Supplement: Supplementary file 1 [file pharmaceuticals-15-00938-s001.zip › coords_all/dipeptides_400/ALA_ASP.xyz]

34
ALA_ASP_400.log	Energy: -584355.0391647
H         -5.74797       -1.16246        1.60933
C         -5.29214       -0.21121        1.30293
H         -4.81251        0.26132        2.16910
H         -6.09848        0.43344        0.92871
C         -4.32998       -0.48920        0.15685
O         -4.72747       -0.97369       -0.89068
N         -3.04700       -0.16476        0.39555
H         -2.71784        0.18039        1.29667
C         -1.96440       -0.40219       -0.53326
H         -1.98757       -1.45415       -0.86393
C         -2.05104        0.49740       -1.76544
H         -1.98543        1.55340       -1.45722
H         -1.21769        0.27295       -2.44361
H         -3.00721        0.33228       -2.28004
C         -0.65190       -0.15115        0.24438
O         -0.72494        0.28799        1.40206
N          0.45395       -0.39140       -0.44942
H          0.87094       -1.65490       -1.22512
C          1.67897       -0.19232        0.29440
H          1.65331       -0.70061        1.27510
C          2.86558       -0.71538       -0.53331
H          2.96909       -0.06755       -1.42165
H          3.79909       -0.65731        0.03804
C          2.70834       -2.14330       -1.05777
O          1.50011       -2.44459       -1.48302
O          3.64177       -2.90689       -1.12271
C          1.97900        1.27197        0.63908
O          2.75964        1.58743        1.51728
N          1.37647        2.16610       -0.19076
H          0.69128        1.76968       -0.82580
C          1.47476        3.58440        0.00875
H          1.77548        4.10576       -0.91390
H          0.52465        4.01929        0.36049
H          2.23976        3.75308        0.77705
