# Supplementary material for: A Density Functional Theory and Information-Theoretic Approach Study of Interaction Energy and Polarizability for Base Pairs and Peptides
Source: Pharmaceuticals (Basel). 2022 Jul 28;15(8):938. doi: 10.3390/ph15080938 (PMC9415587; doi:10.3390/ph15080938)
Supplement: Supplementary file 1 [file pharmaceuticals-15-00938-s001.zip › coords_all/dipeptides_400/ALA_CYS.xyz]

33
ALA_CYS_600.log	Energy: -716209.5618782
H         -3.03226        2.15708        1.63478
C         -3.71044        1.29933        1.53103
H         -4.49494        1.53961        0.80314
H         -4.16076        1.11685        2.51448
C         -2.88973        0.08515        1.15632
O         -2.07922       -0.40487        1.92045
N         -3.10717       -0.42398       -0.08617
H         -3.72819        0.05321       -0.72718
C         -2.38645       -1.59331       -0.56788
H         -2.19803       -2.22230        0.31467
C         -3.20195       -2.33461       -1.61040
H         -3.33482       -1.70519       -2.50130
H         -2.67319       -3.23999       -1.93296
H         -4.18035       -2.61652       -1.19982
C         -1.02812       -1.16317       -1.14714
O         -0.82540       -1.10396       -2.34623
N         -0.09540       -0.83532       -0.22330
H         -0.32002       -0.82315        0.77474
C          1.19664       -0.35065       -0.63783
H          1.55023       -0.95932       -1.48470
C          1.08732        1.10702       -1.12212
H          0.33711        1.12508       -1.92394
H          0.74041        1.74900       -0.30092
S          2.59698        1.80071       -1.86818
H          3.23299        2.08617       -0.71547
C          2.14532       -0.48248        0.55602
O          1.72315       -0.47123        1.69436
N          3.45756       -0.58485        0.23244
H          3.70754       -0.51727       -0.74701
C          4.49850       -0.64225        1.23288
H          5.12776       -1.53320        1.09797
H          5.14060        0.25113        1.20207
H          4.01126       -0.69448        2.21303
