# Supplementary material for: A Density Functional Theory and Information-Theoretic Approach Study of Interaction Energy and Polarizability for Base Pairs and Peptides
Source: Pharmaceuticals (Basel). 2022 Jul 28;15(8):938. doi: 10.3390/ph15080938 (PMC9415587; doi:10.3390/ph15080938)
Supplement: Supplementary file 1 [file pharmaceuticals-15-00938-s001.zip › coords_all/dipeptides_400/ALA_GLN.xyz]

39
ALA_GLN_400.log	Energy: -596880.1208994
H          6.75341        0.00078       -0.66118
C          5.89606       -0.44230       -1.18423
H          6.22734       -1.40189       -1.60175
H          5.57747        0.22216       -1.99644
C          4.80735       -0.71618       -0.16814
O          4.98452       -1.43522        0.79545
N          3.61510       -0.10575       -0.39954
H          3.44232        0.46319       -1.22135
C          2.49540       -0.32004        0.48057
H          2.42828       -1.39754        0.70707
C          2.63890        0.44754        1.80078
H          1.80210        0.24095        2.48267
H          3.57187        0.13245        2.28439
H          2.67475        1.52830        1.60365
C          1.23774        0.12531       -0.26028
O          1.29923        0.80861       -1.27370
N          0.06833       -0.24659        0.29829
H          0.07594       -0.80071        1.14698
C         -1.22513        0.10335       -0.27751
H         -1.08520        0.12412       -1.37054
C         -2.26122       -0.93824        0.11196
H         -1.88550       -1.93978       -0.13986
H         -2.40953       -0.89833        1.20250
C         -3.60212       -0.73304       -0.57449
H         -4.07581        0.19346       -0.22053
H         -3.46424       -0.63708       -1.66584
C         -4.52431       -1.92357       -0.34629
O         -4.11130       -3.02200       -0.04708
N         -5.84590       -1.66309       -0.53582
H         -6.50597       -2.41919       -0.40898
H         -6.18649       -0.73200       -0.72272
C         -1.64127        1.51799        0.18058
O         -2.54321        1.69359        0.97684
N         -0.90665        2.51000       -0.37424
H         -0.14480        2.23839       -0.99167
C         -1.08740        3.89686       -0.01370
H         -0.20112        4.29919        0.49956
H         -1.28753        4.51353       -0.90159
H         -1.94636        3.95741        0.66402
