# Supplementary material for: A Density Functional Theory and Information-Theoretic Approach Study of Interaction Energy and Polarizability for Base Pairs and Peptides
Source: Pharmaceuticals (Basel). 2022 Jul 28;15(8):938. doi: 10.3390/ph15080938 (PMC9415587; doi:10.3390/ph15080938)
Supplement: Supplementary file 1 [file pharmaceuticals-15-00938-s001.zip › coords_all/dipeptides_400/ALA_GLU.xyz]

37
ALA_GLU_600.log	Energy: -609027.8375803
H          2.91164        2.10665       -0.19698
C          3.67911        1.52411       -0.72702
H          4.60204        1.50695       -0.12825
H          3.91475        1.97079       -1.70029
C          3.21496        0.09909       -0.95613
O          3.64304       -0.60419       -1.85686
N          2.29498       -0.33208       -0.05659
H          1.93725        0.35491        0.60978
C          1.66617       -1.62397       -0.20001
H          1.65448       -1.85409       -1.27865
C          2.44688       -2.73798        0.49680
H          1.93364       -3.69728        0.35729
H          3.45645       -2.78531        0.06703
H          2.52574       -2.53110        1.57446
C          0.20312       -1.64093        0.25587
O         -0.37561       -2.72961        0.34647
N         -0.37761       -0.46800        0.52143
H          0.14677        0.47470        0.52339
C         -1.67558       -0.38991        1.17109
H         -1.77890       -1.28762        1.80799
C         -1.76725        0.86268        2.04478
H         -2.78004        0.86474        2.47222
H         -1.05830        0.74306        2.87953
C         -1.52497        2.21417        1.35006
H         -1.92769        2.16967        0.32511
H         -2.08455        3.00315        1.86880
C         -0.05348        2.68655        1.28120
O          0.19996        3.85014        1.55556
O          0.78957        1.79648        0.90285
C         -2.84705       -0.47700        0.17166
O         -3.72961        0.35964        0.10902
N         -2.81380       -1.59629       -0.59520
H         -2.05942       -2.26109       -0.40916
C         -3.80594       -1.86403       -1.60125
H         -4.48409       -1.00308       -1.63998
H         -3.34774       -2.00272       -2.59297
H         -4.39613       -2.76507       -1.36668
