# Supplementary material for: A Density Functional Theory and Information-Theoretic Approach Study of Interaction Energy and Polarizability for Base Pairs and Peptides
Source: Pharmaceuticals (Basel). 2022 Jul 28;15(8):938. doi: 10.3390/ph15080938 (PMC9415587; doi:10.3390/ph15080938)
Supplement: Supplementary file 1 [file pharmaceuticals-15-00938-s001.zip › coords_all/dipeptides_400/ALA_GLY.xyz]

29
ALA_GLY_0.log	Energy: -441676.5470004
H         -5.88784        0.06882        0.73352
C         -5.06915       -0.57158        1.08701
H         -5.44878       -1.60095        1.11851
H         -4.76724       -0.25835        2.09375
C         -3.94399       -0.50959        0.07429
O         -4.09680       -0.84834       -1.08347
N         -2.75634       -0.04652        0.54066
H         -2.60280        0.17706        1.51870
C         -1.59734        0.02184       -0.31240
H         -1.51933       -0.92160       -0.87973
C         -1.67798        1.18095       -1.31158
H         -0.80693        1.19547       -1.98141
H         -2.58459        1.05592       -1.91677
H         -1.72710        2.13817       -0.77353
C         -0.37601        0.16038        0.59637
O         -0.47629        0.37358        1.79174
N          0.81929        0.06121       -0.02154
H          0.91280       -0.13829       -1.01390
C          2.04367        0.20861        0.71010
H          2.09336        1.19253        1.20657
H          2.12506       -0.54790        1.50954
C          3.21058        0.05813       -0.26119
O          3.02673       -0.16641       -1.44042
N          4.43399        0.19258        0.30389
H          4.48623        0.38042        1.29667
C          5.65874        0.07708       -0.45620
H          6.24076        1.00918       -0.42122
H          6.28375       -0.74734       -0.08415
H          5.38123       -0.12913       -1.49579
