# Supplementary material for: A Density Functional Theory and Information-Theoretic Approach Study of Interaction Energy and Polarizability for Base Pairs and Peptides
Source: Pharmaceuticals (Basel). 2022 Jul 28;15(8):938. doi: 10.3390/ph15080938 (PMC9415587; doi:10.3390/ph15080938)
Supplement: Supplementary file 1 [file pharmaceuticals-15-00938-s001.zip › coords_all/dipeptides_400/ALA_HIS.xyz]

39
ALA_HIS_400.log	Energy: -607556.4268061
H         -4.90444       -3.05382       -0.18776
C         -5.56274       -2.21939       -0.45860
H         -6.40576       -2.17573        0.24358
H         -5.97907       -2.38600       -1.46027
C         -4.86475       -0.87416       -0.45010
O         -5.43227        0.14942       -0.77964
N         -3.57024       -0.88570       -0.04366
H         -3.07357       -1.74300        0.17584
C         -2.78327        0.32118       -0.01801
H         -2.94683        0.87123       -0.96031
C         -3.16205        1.23805        1.15014
H         -4.22689        1.48872        1.06579
H         -2.98281        0.72305        2.10459
H         -2.57898        2.16949        1.13677
C         -1.31455       -0.09698        0.06660
O         -0.98391       -1.25404        0.27842
N         -0.42328        0.90089       -0.08729
H         -0.70689        1.87491       -0.17006
C          0.98810        0.68978        0.12049
H          1.13591        0.18652        1.09253
C          1.61049       -0.21236       -0.97459
H          0.80493       -0.83253       -1.38426
H          2.00733        0.40928       -1.79201
C          2.66947       -1.12921       -0.45035
N          3.85638       -0.67104        0.06830
C          4.51857       -1.72852        0.46720
H          5.50362       -1.73265        0.92916
N          3.81341       -2.86229        0.23342
H          4.10926       -3.80449        0.45184
C          2.62376       -2.49795       -0.34730
H          1.85280       -3.21147       -0.61937
C          1.62748        2.08951        0.19769
O          0.92466        3.08715        0.17079
N          2.96870        2.10527        0.28947
H          3.47717        1.21451        0.28699
C          3.71197        3.34166        0.36744
H          4.44714        3.41011       -0.44741
H          3.00363        4.17307        0.28152
H          4.24527        3.42717        1.32603
