# Supplementary material for: A Density Functional Theory and Information-Theoretic Approach Study of Interaction Energy and Polarizability for Base Pairs and Peptides
Source: Pharmaceuticals (Basel). 2022 Jul 28;15(8):938. doi: 10.3390/ph15080938 (PMC9415587; doi:10.3390/ph15080938)
Supplement: Supplementary file 1 [file pharmaceuticals-15-00938-s001.zip › coords_all/dipeptides_400/ALA_ILE.xyz]

41
ALA_ILE_600.log	Energy: -540340.1660820
H          4.06915        1.65009        1.87254
C          3.62697        2.03220        0.94329
H          4.30191        2.75635        0.47453
H          2.68374        2.54598        1.18402
C          3.31962        0.93822       -0.05586
O          3.26467        1.13325       -1.24919
N          3.03617       -0.28889        0.48776
H          3.10741       -0.42533        1.48808
C          2.58777       -1.38372       -0.34394
H          3.11549       -1.30508       -1.30598
C          2.87641       -2.73345        0.29935
H          2.49955       -3.52842       -0.35498
H          3.95548       -2.86825        0.45176
H          2.36469       -2.81864        1.27099
C          1.09916       -1.30009       -0.71810
O          0.60913       -2.09899       -1.49309
N          0.39501       -0.31585       -0.11893
H          0.84692        0.35352        0.49389
C         -0.97737       -0.04234       -0.45501
H         -1.09927       -0.15929       -1.54538
C         -1.94665       -1.03420        0.23767
H         -1.53313       -2.02276       -0.02388
C         -1.92177       -0.86382        1.75407
H         -0.88796       -0.84091        2.12589
H         -2.40751        0.07822        2.05540
H         -2.44058       -1.69110        2.25711
C         -3.36385       -0.96641       -0.33957
H         -3.83704       -0.01436       -0.04564
H         -3.29775       -0.96577       -1.44196
C         -4.25256       -2.12655        0.09897
H         -4.42699       -2.11345        1.18405
H         -5.23371       -2.08199       -0.39344
H         -3.78969       -3.09121       -0.15669
C         -1.23298        1.41041       -0.04369
O         -0.55483        1.94648        0.81494
N         -2.26470        2.02207       -0.67136
H         -2.73945        1.51517       -1.40672
C         -2.66148        3.38091       -0.37757
H         -2.03889        3.73267        0.45235
H         -2.50342        4.04050       -1.24313
H         -3.71866        3.43057       -0.08057
