# Supplementary material for: A Density Functional Theory and Information-Theoretic Approach Study of Interaction Energy and Polarizability for Base Pairs and Peptides
Source: Pharmaceuticals (Basel). 2022 Jul 28;15(8):938. doi: 10.3390/ph15080938 (PMC9415587; doi:10.3390/ph15080938)
Supplement: Supplementary file 1 [file pharmaceuticals-15-00938-s001.zip › coords_all/dipeptides_400/ALA_LEU.xyz]

41
ALA_LEU_400.log	Energy: -540342.4092295
H         -6.31047        0.57846        1.11547
C         -5.54095       -0.15366        1.39343
H         -6.04242       -1.12039        1.52907
H         -5.06728        0.15194        2.33416
C         -4.56578       -0.28083        0.24209
O         -4.91031       -0.65304       -0.86247
N         -3.27759        0.05248        0.51845
H         -2.96989        0.32818        1.44491
C         -2.25689       -0.05172       -0.49219
H         -2.38622       -1.00982       -1.02306
C         -2.33477        1.08767       -1.51609
H         -1.57937        0.97511       -2.30651
H         -3.33033        1.07184       -1.97696
H         -2.17824        2.05305       -1.01439
C         -0.90552       -0.03922        0.21686
O         -0.79573        0.32264        1.37993
N          0.15099       -0.41582       -0.53375
H          0.01134       -0.65667       -1.50817
C          1.51269       -0.39777       -0.01343
H          1.43109       -0.64544        1.05482
C          2.37133       -1.42111       -0.74071
H          1.87962       -2.40454       -0.64416
H          2.39277       -1.15486       -1.81032
C          3.81604       -1.51967       -0.23617
H          4.31861       -0.57845       -0.50686
C          3.89195       -1.69003        1.28098
H          3.29854       -2.55897        1.61090
H          4.93129       -1.85457        1.59984
H          3.52410       -0.80178        1.81608
C          4.52929       -2.66620       -0.94976
H          4.07286       -3.63369       -0.68508
H          4.47194       -2.55297       -2.04223
H          5.59135       -2.70737       -0.66878
C          2.08655        1.02550       -0.14953
O          2.81860        1.33696       -1.06766
N          1.67179        1.87310        0.82359
H          0.96210        1.52798        1.46490
C          2.00518        3.27848        0.80886
H          2.77661        3.43084        0.04555
H          1.13312        3.90181        0.55799
H          2.39605        3.59836        1.78473
