# Supplementary material for: A Density Functional Theory and Information-Theoretic Approach Study of Interaction Energy and Polarizability for Base Pairs and Peptides
Source: Pharmaceuticals (Basel). 2022 Jul 28;15(8):938. doi: 10.3390/ph15080938 (PMC9415587; doi:10.3390/ph15080938)
Supplement: Supplementary file 1 [file pharmaceuticals-15-00938-s001.zip › coords_all/dipeptides_400/ALA_LYS.xyz]

44
ALA_LYS_900.log	Energy: -575306.2570715
H         -4.08163        2.18983       -1.68947
C         -4.48360        1.18085       -1.53982
H         -4.58359        0.67035       -2.50517
H         -5.47884        1.28702       -1.08553
C         -3.59773        0.44573       -0.56443
O         -3.16249        0.96896        0.44631
N         -3.29656       -0.85115       -0.87002
H         -3.76206       -1.28101       -1.66074
C         -2.71342       -1.73091        0.12969
H         -3.24798       -1.59331        1.08360
C         -2.81280       -3.18675       -0.30917
H         -2.35909       -3.82313        0.45953
H         -3.86286       -3.48344       -0.43632
H         -2.27723       -3.34489       -1.25722
C         -1.26117       -1.40321        0.48855
O         -0.74389       -1.93157        1.44803
N         -0.60340       -0.52518       -0.32073
H         -1.10785       -0.11360       -1.09668
C          0.69838       -0.01704        0.03954
H          0.88117       -0.40709        1.05555
C          1.80750       -0.54186       -0.87934
H          1.63231       -1.62040       -1.01619
H          1.73075       -0.06425       -1.86980
C          3.21096       -0.31917       -0.32046
H          3.38232        0.76858       -0.28623
H          3.21868       -0.68926        0.72280
C          4.30565       -1.01541       -1.13060
H          4.31829       -2.10108       -0.94044
H          4.11701       -0.89574       -2.20807
C          5.67469       -0.41255       -0.86448
H          6.50150       -0.99782       -1.28508
H          5.73735        0.61771       -1.23867
N          5.91508       -0.31811        0.62438
H          6.81828        0.11503        0.85276
H          5.16849        0.24718        1.05710
H          5.88553       -1.24550        1.06942
C          0.70855        1.51925        0.14757
O          1.73901        2.15252       -0.03618
N         -0.46185        2.08516        0.47813
H         -1.28384        1.50912        0.65492
C         -0.57720        3.51445        0.67604
H          0.07379        4.03431       -0.03730
H         -1.62001        3.81113        0.51519
H         -0.27748        3.81040        1.69291
