# Supplementary material for: A Density Functional Theory and Information-Theoretic Approach Study of Interaction Energy and Polarizability for Base Pairs and Peptides
Source: Pharmaceuticals (Basel). 2022 Jul 28;15(8):938. doi: 10.3390/ph15080938 (PMC9415587; doi:10.3390/ph15080938)
Supplement: Supplementary file 1 [file pharmaceuticals-15-00938-s001.zip › coords_all/dipeptides_400/ALA_MET.xyz]

39
ALA_MET_800.log	Energy: -765540.3548913
H          5.80278        2.14002        0.11069
C          5.45669        1.27073        0.68410
H          5.00713        1.60422        1.62726
H          6.33554        0.64816        0.89795
C          4.50743        0.47303       -0.18624
O          4.81858        0.08268       -1.29468
N          3.28861        0.21452        0.35370
H          3.00346        0.57490        1.25829
C          2.28974       -0.51684       -0.38277
H          2.25267       -0.12436       -1.41309
C          2.59418       -2.01837       -0.44586
H          1.83639       -2.56102       -1.02866
H          3.57232       -2.15516       -0.92369
H          2.62297       -2.43653        0.57031
C          0.94525       -0.26589        0.29746
O          0.86346        0.25769        1.39476
N         -0.13267       -0.69490       -0.39832
H         -0.01660       -1.23997       -1.24922
C         -1.44757       -0.76032        0.18988
H         -1.32485       -0.83553        1.28329
C         -2.31387        0.46924       -0.12868
H         -2.49227        0.50648       -1.21565
H         -3.29812        0.35300        0.35297
C         -1.67653        1.77149        0.33465
H         -1.43354        1.72347        1.40666
H         -0.73576        1.94662       -0.20847
S         -2.81955        3.14756        0.01370
C         -1.79394        4.50847        0.61881
H         -1.55838        4.38104        1.68409
H         -0.86281        4.58717        0.04133
H         -2.37141        5.43209        0.48963
C         -2.11852       -2.03027       -0.35083
O         -1.65845       -2.62432       -1.30643
N         -3.25690       -2.39127        0.28591
H         -3.54576       -1.85387        1.09284
C         -4.04933       -3.53081       -0.12114
H         -3.57684       -3.95761       -1.01264
H         -4.08089       -4.29806        0.66576
H         -5.07744       -3.23125       -0.36877
