# Supplementary material for: A Density Functional Theory and Information-Theoretic Approach Study of Interaction Energy and Polarizability for Base Pairs and Peptides
Source: Pharmaceuticals (Basel). 2022 Jul 28;15(8):938. doi: 10.3390/ph15080938 (PMC9415587; doi:10.3390/ph15080938)
Supplement: Supplementary file 1 [file pharmaceuticals-15-00938-s001.zip › coords_all/dipeptides_400/ALA_PHE.xyz]

42
ALA_PHE_400.log	Energy: -611322.8383503
H          6.57487       -1.49447       -1.47596
C          6.10501       -0.50282       -1.47150
H          5.59201       -0.33214       -2.42566
H          6.90548        0.23867       -1.34859
C          5.18664       -0.41694       -0.27078
O          5.57124       -0.64643        0.85910
N          3.90195       -0.05891       -0.53303
H          3.55914        0.10063       -1.47432
C          2.93356        0.03761        0.52849
H          3.04599       -0.84065        1.18616
C          3.12028        1.30561        1.37131
H          2.40527        1.34840        2.20503
H          4.13772        1.30147        1.78190
H          2.98196        2.19665        0.74277
C          1.54832        0.02317       -0.11122
O          1.39174        0.22241       -1.30685
N          0.51669       -0.18763        0.73513
H          0.69643       -0.27695        1.72862
C         -0.86809       -0.14755        0.28241
H         -0.87376       -0.54034       -0.74528
C         -1.75741       -1.00317        1.18101
H         -1.25104       -1.96625        1.34265
H         -1.85978       -0.48989        2.14855
C         -3.12078       -1.24171        0.57492
C         -4.19307       -0.38243        0.84015
H         -4.03423        0.47134        1.50071
C         -5.43748       -0.60404        0.25124
H         -6.26567        0.07217        0.46931
C         -5.62620       -1.68203       -0.61244
H         -6.60124       -1.85408       -1.07087
C         -4.56238       -2.54123       -0.88596
H         -4.70158       -3.38960       -1.55793
C         -3.31996       -2.32020       -0.29500
H         -2.49055       -3.00062       -0.50579
C         -1.34418        1.31872        0.26349
O         -1.98752        1.79294        1.17974
N         -0.93333        2.00941       -0.82431
H         -0.31281        1.53033       -1.47133
C         -1.18449        3.42333       -0.97984
H         -1.85741        3.73354       -0.17261
H         -0.25546        4.00944       -0.91198
H         -1.66294        3.63304       -1.94668
