# Supplementary material for: A Density Functional Theory and Information-Theoretic Approach Study of Interaction Energy and Polarizability for Base Pairs and Peptides
Source: Pharmaceuticals (Basel). 2022 Jul 28;15(8):938. doi: 10.3390/ph15080938 (PMC9415587; doi:10.3390/ph15080938)
Supplement: Supplementary file 1 [file pharmaceuticals-15-00938-s001.zip › coords_all/dipeptides_400/ALA_PRO.xyz]

36
ALA_PRO_800.log	Energy: -514920.1628175
H         -4.95881        0.72252       -1.73912
C         -4.34914       -0.16589       -1.54325
H         -3.88551       -0.48223       -2.48910
H         -4.97863       -0.98274       -1.16830
C         -3.25403        0.20532       -0.56902
O         -2.80100        1.32970       -0.48601
N         -2.78970       -0.81310        0.21556
H         -2.98408       -1.76571       -0.07111
C         -1.59074       -0.59280        0.99953
H         -1.74086        0.33641        1.56098
C         -1.35023       -1.76019        1.94656
H         -2.21771       -1.90779        2.60338
H         -1.16918       -2.67494        1.36372
H         -0.46319       -1.57224        2.56677
C         -0.39622       -0.46685        0.04381
O         -0.18476       -1.37205       -0.75776
N          0.38256        0.62602        0.13562
C          0.12187        1.81471        0.96252
H          0.12348        1.56057        2.03215
H         -0.86143        2.23001        0.69230
C          1.26968        2.75552        0.59240
H          2.15590        2.53800        1.20481
H          0.99672        3.80936        0.72962
C          1.57475        2.38802       -0.86081
H          2.57691        2.69876       -1.17621
H          0.82291        2.82140       -1.53612
C          1.43858        0.86917       -0.85891
H          1.10967        0.45129       -1.82187
C          2.74832        0.17168       -0.44113
O          3.71919        0.79825       -0.06250
N          2.69373       -1.17721       -0.53215
H          1.80612       -1.58547       -0.82138
C          3.79324       -2.02150       -0.13167
H          4.12260       -2.66616       -0.95967
H          4.62463       -1.37167        0.16438
H          3.52091       -2.66156        0.72128
