# Supplementary material for: A Density Functional Theory and Information-Theoretic Approach Study of Interaction Energy and Polarizability for Base Pairs and Peptides
Source: Pharmaceuticals (Basel). 2022 Jul 28;15(8):938. doi: 10.3390/ph15080938 (PMC9415587; doi:10.3390/ph15080938)
Supplement: Supplementary file 1 [file pharmaceuticals-15-00938-s001.zip › coords_all/dipeptides_400/ALA_SER.xyz]

33
ALA_SER_100.log	Energy: -513547.5667018
H         -3.27348        2.34543       -1.46924
C         -2.64401        2.37421       -0.57044
H         -3.05077        3.08939        0.15293
H         -1.62766        2.69573       -0.84519
C         -2.50443        1.02904        0.10038
O         -2.18115        0.89888        1.26126
N         -2.67780       -0.06622       -0.70733
H         -2.98126        0.04688       -1.66550
C         -2.41351       -1.39005       -0.18401
H         -3.02940       -1.56785        0.71058
C         -2.68948       -2.45805       -1.23415
H         -2.04966       -2.30806       -2.11690
H         -2.47084       -3.44708       -0.81268
H         -3.74295       -2.43544       -1.54720
C         -0.97157       -1.51246        0.33348
O         -0.67873       -2.29953        1.20665
N         -0.06591       -0.71457       -0.29546
H         -0.42753        0.02890       -0.88689
C          1.16117       -0.35557        0.36363
H          0.99527       -0.31381        1.45618
C          2.24514       -1.40439        0.12397
H          1.79396       -2.37665        0.37626
H          2.52911       -1.40638       -0.94437
O          3.34686       -1.11622        0.96071
H          3.96982       -1.84859        0.93353
C          1.51941        1.06297       -0.11407
O          0.72285        1.72034       -0.76667
N          2.73822        1.50145        0.25357
H          3.33287        0.84479        0.75188
C          3.22086        2.82177       -0.07762
H          3.44860        3.39960        0.82981
H          4.12717        2.77062       -0.69858
H          2.43417        3.33733       -0.63906
