# Supplementary material for: A Density Functional Theory and Information-Theoretic Approach Study of Interaction Energy and Polarizability for Base Pairs and Peptides
Source: Pharmaceuticals (Basel). 2022 Jul 28;15(8):938. doi: 10.3390/ph15080938 (PMC9415587; doi:10.3390/ph15080938)
Supplement: Supplementary file 1 [file pharmaceuticals-15-00938-s001.zip › coords_all/dipeptides_400/ALA_THR.xyz]

36
ALA_THR_600.log	Energy: -538219.3011080
H          3.23848        2.81948        1.69534
C          2.70727        1.88726        1.92153
H          1.77565        2.15442        2.43979
H          3.31942        1.25913        2.58003
C          2.34440        1.21766        0.61661
O          1.84242        1.82972       -0.30843
N          2.56200       -0.12514        0.54112
H          3.04485       -0.59637        1.29544
C          2.31891       -0.84264       -0.69666
H          2.78613       -0.29003       -1.52650
C          2.88795       -2.25347       -0.62603
H          2.41912       -2.82012        0.19302
H          2.67476       -2.76949       -1.56970
H          3.97579       -2.23111       -0.47126
C          0.83618       -0.90890       -1.09109
O          0.52982       -1.22164       -2.22141
N         -0.05518       -0.63462       -0.10864
H          0.26855       -0.40746        0.82449
C         -1.47850       -0.58278       -0.32827
H         -1.68318       -1.08587       -1.28529
C         -2.20259       -1.29774        0.80917
H         -3.27119       -1.06049        0.69231
C         -1.97577       -2.80003        0.79976
H         -0.89972       -3.02079        0.84919
H         -2.46490       -3.26773        1.66693
H         -2.38766       -3.25492       -0.11169
O         -1.68823       -0.71007        1.99562
H         -2.27951       -0.91377        2.72637
C         -2.03451        0.85001       -0.45517
O         -3.23419        1.04035       -0.37925
N         -1.12585        1.82254       -0.66606
H         -0.13703        1.59853       -0.73195
C         -1.52397        3.19881       -0.84196
H         -1.62633        3.46493       -1.90591
H         -2.49583        3.34739       -0.35615
H         -0.77416        3.85894       -0.38710
