# Supplementary material for: A Density Functional Theory and Information-Theoretic Approach Study of Interaction Energy and Polarizability for Base Pairs and Peptides
Source: Pharmaceuticals (Basel). 2022 Jul 28;15(8):938. doi: 10.3390/ph15080938 (PMC9415587; doi:10.3390/ph15080938)
Supplement: Supplementary file 1 [file pharmaceuticals-15-00938-s001.zip › coords_all/dipeptides_400/ALA_TRP.xyz]

46
ALA_TRP_900.log	Energy: -693888.5415949
H          4.87011       -1.49638       -2.91476
C          4.22599       -2.09557       -2.25951
H          4.67421       -3.08314       -2.09791
H          3.25363       -2.24998       -2.74744
C          3.98582       -1.45932       -0.90828
O          3.49481       -2.07789        0.01748
N          4.34004       -0.15081       -0.79323
H          4.66087        0.35873       -1.60678
C          4.14017        0.58713        0.44564
H          4.26132       -0.14332        1.25892
C          5.14377        1.71837        0.56483
H          4.97025        2.45925       -0.22798
H          5.01823        2.23797        1.52284
H          6.16816        1.32906        0.49806
C          2.70121        1.12839        0.49653
O          2.44411        2.29897        0.27783
N          1.75716        0.20164        0.77498
H          2.00080       -0.78857        0.85237
C          0.36062        0.55705        0.73536
H          0.24100        1.54473        1.20644
C         -0.15270        0.65611       -0.72195
H          0.46256        1.42011       -1.21815
H          0.04739       -0.31273       -1.20676
C         -1.60623        0.99647       -0.82875
C         -2.16427        2.24390       -0.95190
H         -1.67052        3.20948       -1.04022
N         -3.53810        2.14878       -0.96829
H         -4.17593        2.92299       -1.08117
C         -3.90236        0.82849       -0.85875
C         -5.16959        0.22931       -0.82411
H         -6.08117        0.82454       -0.89610
C         -5.22064       -1.15030       -0.69707
H         -6.19109       -1.64814       -0.66945
C         -4.04365       -1.92368       -0.60126
H         -4.12463       -3.00633       -0.49598
C         -2.79190       -1.32962       -0.63159
H         -1.88483       -1.92963       -0.52641
C         -2.71012        0.06873       -0.76666
C         -0.42230       -0.50937        1.49532
O         -0.08805       -1.67788        1.44303
N         -1.50580       -0.05380        2.16683
H         -1.74912        0.92035        2.03784
C         -2.49303       -0.94271        2.73670
H         -2.09725       -1.96241        2.66590
H         -2.67837       -0.70234        3.79331
H         -3.44021       -0.89052        2.17739
