# Supplementary material for: A Density Functional Theory and Information-Theoretic Approach Study of Interaction Energy and Polarizability for Base Pairs and Peptides
Source: Pharmaceuticals (Basel). 2022 Jul 28;15(8):938. doi: 10.3390/ph15080938 (PMC9415587; doi:10.3390/ph15080938)
Supplement: Supplementary file 1 [file pharmaceuticals-15-00938-s001.zip › coords_all/dipeptides_400/ALA_TYR.xyz]

43
ALA_TYR_100.log	Energy: -658532.0051018
H         -7.14731        0.03377        1.60900
C         -6.29741       -0.64483        1.75992
H         -6.70326       -1.65813        1.87286
H         -5.75810       -0.35881        2.67099
C         -5.43534       -0.61365        0.51558
O         -5.85233       -0.95983       -0.57234
N         -4.16331       -0.16716        0.68812
H         -3.79145        0.09015        1.59616
C         -3.24562       -0.11307       -0.42044
H         -3.33421       -1.05051       -0.99478
C         -3.53826        1.06398       -1.35952
H         -2.86103        1.07108       -2.22524
H         -4.56960        0.96939       -1.72177
H         -3.42570        2.01300       -0.81651
C         -1.83699        0.00257        0.15506
O         -1.64431        0.31431        1.32116
N         -0.83031       -0.22628       -0.71575
H         -1.04517       -0.41591       -1.68794
C          0.56818       -0.07832       -0.33186
H          0.63882       -0.38262        0.72313
C          1.46433       -0.95988       -1.19785
H          1.00869       -1.96001       -1.24910
H          1.48570       -0.53197       -2.21122
C          2.86866       -1.06743       -0.65257
C          3.87460       -0.17912       -1.04374
H          3.63705        0.60821       -1.76074
C          5.15993       -0.27504       -0.51454
H          5.93592        0.42606       -0.83289
C          5.46247       -1.26373        0.42465
O          6.69376       -1.40191        0.96931
H          7.28256       -0.73123        0.60674
C          4.46553       -2.15708        0.82870
H          4.71756       -2.92617        1.55905
C          3.18824       -2.05210        0.29151
H          2.41898       -2.76102        0.60935
C          0.96463        1.40632       -0.45379
O          1.54770        1.83420       -1.43147
N          0.55805        2.16493        0.58962
H         -0.01342        1.71165        1.29767
C          0.73662        3.59789        0.61676
H          1.36555        3.87215       -0.23759
H         -0.22450        4.12768        0.53365
H          1.23325        3.91403        1.54475
