# Supplementary material for: A Density Functional Theory and Information-Theoretic Approach Study of Interaction Energy and Polarizability for Base Pairs and Peptides
Source: Pharmaceuticals (Basel). 2022 Jul 28;15(8):938. doi: 10.3390/ph15080938 (PMC9415587; doi:10.3390/ph15080938)
Supplement: Supplementary file 1 [file pharmaceuticals-15-00938-s001.zip › coords_all/dipeptides_400/ALA_VAL.xyz]

38
ALA_VAL_100.log	Energy: -515675.3981241
H          4.43653        1.41026        1.38877
C          4.76694        1.00438        0.42118
H          5.55077        0.25733        0.60072
H          5.15814        1.82670       -0.18682
C          3.56467        0.41162       -0.27637
O          2.87648        1.03802       -1.05561
N          3.28149       -0.89134        0.03650
H          3.68717       -1.26152        0.88843
C          1.98503       -1.40477       -0.33927
H          1.87639       -1.28206       -1.42694
C          1.85585       -2.87237        0.05175
H          1.92766       -2.97532        1.14494
H          0.88123       -3.26763       -0.26312
H          2.64937       -3.46786       -0.41931
C          0.89070       -0.58418        0.36135
O          1.05541       -0.15192        1.48533
N         -0.25510       -0.44450       -0.34159
H         -0.33539       -0.79177       -1.29197
C         -1.39998        0.27363        0.16829
H         -1.30851        0.28888        1.26613
C         -1.45762        1.72826       -0.35054
H         -1.55550        1.65877       -1.44806
C         -2.68067        2.45943        0.20099
H         -2.69083        3.50135       -0.14827
H         -3.62593        1.99239       -0.11017
H         -2.65235        2.48276        1.30351
C         -0.16830        2.47357       -0.01327
H         -0.22550        3.50883       -0.38007
H         -0.01103        2.49887        1.07601
H          0.71193        2.00006       -0.46955
C         -2.63783       -0.49962       -0.28263
O         -2.70504       -0.94222       -1.41344
N         -3.62403       -0.62757        0.63852
H         -3.47191       -0.22705        1.55445
C         -4.88638       -1.26550        0.34254
H         -4.82757       -1.64492       -0.68383
H         -5.07685       -2.10663        1.02419
H         -5.72358       -0.55527        0.41259
