# Supplementary material for: A Density Functional Theory and Information-Theoretic Approach Study of Interaction Energy and Polarizability for Base Pairs and Peptides
Source: Pharmaceuticals (Basel). 2022 Jul 28;15(8):938. doi: 10.3390/ph15080938 (PMC9415587; doi:10.3390/ph15080938)
Supplement: Supplementary file 1 [file pharmaceuticals-15-00938-s001.zip › coords_all/dipeptides_400/ARG_ALA.xyz]

46
ARG_ALA_200.log	Energy: -644066.0074443
H          1.84830        5.11967        1.75487
C          1.72759        4.63314        0.77768
H          2.72068        4.58124        0.31454
H          1.05701        5.23479        0.15315
C          1.23248        3.22881        1.01209
O          1.89233        2.39664        1.61365
N         -0.01189        2.93481        0.53869
H         -0.50722        3.60025       -0.04183
C         -0.59523        1.62347        0.76906
H         -0.25974        1.32067        1.77388
C         -2.12209        1.65133        0.69493
H         -2.46697        2.67691        0.88841
H         -2.41978        1.40082       -0.33558
C         -2.82085        0.73582        1.70531
H         -2.70253        1.14417        2.72091
H         -3.90087        0.76334        1.49964
C         -2.31535       -0.71343        1.76179
H         -1.35346       -0.75138        2.29009
H         -3.00623       -1.32997        2.36180
N         -2.05813       -1.33257        0.46940
H         -1.09984       -1.64021        0.23987
C         -2.90811       -1.39613       -0.54506
N         -4.22123       -1.19684       -0.35001
H         -4.60650       -1.22476        0.58449
H         -4.86814       -1.18056       -1.12670
N         -2.43718       -1.66558       -1.75865
H         -1.43459       -1.54678       -1.90558
H         -3.04990       -1.80795       -2.54888
C          0.00655        0.64365       -0.26093
O         -0.50484        0.44019       -1.34833
N          1.16259        0.06980        0.14186
H          1.61360        0.49239        0.95537
C          1.97652       -0.69378       -0.77999
H          1.82266       -0.26929       -1.78849
C          3.44657       -0.58443       -0.38566
H          4.11157       -0.96646       -1.17157
H          3.70343        0.47248       -0.23614
H          3.65174       -1.12553        0.54913
C          1.43427       -2.12810       -0.88590
O          0.25230       -2.37618       -0.65516
N          2.29828       -3.06458       -1.30007
H          3.26059       -2.79596       -1.45843
C          1.92580       -4.44921       -1.52264
H          2.04128       -4.72049       -2.58095
H          2.54714       -5.11776       -0.91253
H          0.87733       -4.56675       -1.23170
