# Supplementary material for: A Density Functional Theory and Information-Theoretic Approach Study of Interaction Energy and Polarizability for Base Pairs and Peptides
Source: Pharmaceuticals (Basel). 2022 Jul 28;15(8):938. doi: 10.3390/ph15080938 (PMC9415587; doi:10.3390/ph15080938)
Supplement: Supplementary file 1 [file pharmaceuticals-15-00938-s001.zip › coords_all/dipeptides_400/ARG_ASN.xyz]

50
ARG_ASN_200.log	Energy: -749937.7511963
H         -0.88082        5.98963        1.01532
C         -0.11754        6.06961        0.23242
H          0.75049        6.62160        0.61308
H         -0.52280        6.64025       -0.61409
C          0.35203        4.72977       -0.27899
O          1.29188        4.60594       -1.04392
N         -0.33664        3.63805        0.15462
H         -1.15193        3.69396        0.75612
C          0.01600        2.35067       -0.37190
H         -0.01612        2.39892       -1.47635
C          1.43792        1.88396        0.03941
H          1.92910        2.70841        0.57202
H          1.36475        1.04593        0.75309
C          2.29458        1.50575       -1.16828
H          1.71544        0.91904       -1.90453
H          2.58538        2.43478       -1.67875
C          3.52675        0.69412       -0.79886
H          4.18120        0.57685       -1.67785
H          4.09633        1.21205       -0.00773
N          3.10280       -0.62302       -0.33201
H          2.10150       -0.83212       -0.25859
C          3.91066       -1.63525       -0.05110
N          5.23826       -1.46798       -0.08827
H          5.64038       -0.55826       -0.27015
H          5.86981       -2.23626        0.09262
N          3.38094       -2.81882        0.25839
H          2.35907       -2.90778        0.23038
H          3.96058       -3.60226        0.52389
C         -1.02388        1.33578        0.09393
O         -1.93206        1.61448        0.84606
N         -0.81847        0.07091       -0.36909
H         -0.01992       -0.12977       -0.95900
C         -1.50253       -1.05601        0.21129
H         -1.77666       -0.78006        1.24376
C         -2.81075       -1.37796       -0.54465
H         -3.19433       -0.42799       -0.93958
H         -2.61646       -2.03614       -1.40722
C         -3.87085       -2.03473        0.32605
O         -3.57917       -2.83013        1.20934
N         -5.14365       -1.70560        0.05506
H         -5.87837       -2.13989        0.60253
H         -5.38975       -1.00658       -0.63128
C         -0.50212       -2.22215        0.29798
O          0.68193       -2.06480       -0.04465
N         -0.97142       -3.36944        0.75873
H         -1.96121       -3.38038        1.06356
C         -0.12149       -4.53078        0.90937
H         -0.74022       -5.39315        1.17724
H          0.40105       -4.74838       -0.03304
H          0.62606       -4.37647        1.70297
