# Supplementary material for: A Density Functional Theory and Information-Theoretic Approach Study of Interaction Energy and Polarizability for Base Pairs and Peptides
Source: Pharmaceuticals (Basel). 2022 Jul 28;15(8):938. doi: 10.3390/ph15080938 (PMC9415587; doi:10.3390/ph15080938)
Supplement: Supplementary file 1 [file pharmaceuticals-15-00938-s001.zip › coords_all/dipeptides_400/ARG_ASP.xyz]

48
ARG_ASP_700.log	Energy: -762147.7548856
H          1.91860        3.79483       -1.49972
C          1.03440        4.44651       -1.57989
H          0.78424        4.58814       -2.63923
H          1.27239        5.40924       -1.11490
C         -0.07112        3.78443       -0.79357
O         -0.18492        3.88540        0.40742
N         -0.91042        2.96661       -1.51131
H         -0.81578        2.88935       -2.51552
C         -1.85385        2.12807       -0.80797
H         -2.46164        2.74597       -0.12924
C         -2.77689        1.40927       -1.80335
H         -3.41178        2.17652       -2.26950
H         -2.15642        0.98247       -2.61273
C         -3.63662        0.29462       -1.18807
H         -3.82473        0.50094       -0.12457
H         -4.61319        0.25344       -1.69352
C         -2.95066       -1.06700       -1.33062
H         -2.85906       -1.30322       -2.40436
H         -1.92003       -1.01129       -0.94918
N         -3.60083       -2.17859       -0.67283
H         -4.40734       -2.60033       -1.11416
C         -3.14938       -2.74659        0.49155
N         -2.38039       -2.17550        1.35066
H         -2.30564       -1.16253        1.22328
H         -1.03719       -2.58315        2.14499
N         -3.60362       -4.02729        0.70222
H         -3.65217       -4.64470       -0.09872
H         -3.26384       -4.45168        1.55675
C         -1.14444        1.15482        0.14060
O         -1.72594        0.70278        1.11451
N          0.10682        0.79290       -0.20217
H          0.60931        1.31924       -0.91360
C          0.96263        0.11287        0.73945
H          0.76992        0.52721        1.74450
C          0.68543       -1.40609        0.77401
H         -0.32854       -1.58075        0.40459
H          1.38176       -1.93938        0.10792
C          0.84265       -2.00038        2.16947
O         -0.15587       -2.68405        2.65735
O          1.87822       -1.84343        2.78415
C          2.40710        0.48123        0.34918
O          2.61748        1.27524       -0.55824
N          3.35508       -0.13096        1.07154
H          3.04392       -0.76936        1.81336
C          4.76311        0.11625        0.86556
H          5.21482        0.59514        1.74665
H          5.30027       -0.82164        0.66499
H          4.87119        0.78432        0.00392
