# Supplementary material for: A Density Functional Theory and Information-Theoretic Approach Study of Interaction Energy and Polarizability for Base Pairs and Peptides
Source: Pharmaceuticals (Basel). 2022 Jul 28;15(8):938. doi: 10.3390/ph15080938 (PMC9415587; doi:10.3390/ph15080938)
Supplement: Supplementary file 1 [file pharmaceuticals-15-00938-s001.zip › coords_all/dipeptides_400/ARG_CYS.xyz]

47
ARG_CYS_400.log	Energy: -893930.8464951
H         -4.28584       -4.96417       -0.30663
C         -4.48333       -4.02245        0.22502
H         -4.18852       -4.13849        1.27508
H         -5.55798       -3.82026        0.15453
C         -3.73732       -2.91111       -0.47490
O         -4.13512       -2.38430       -1.49337
N         -2.55566       -2.53104        0.10280
H         -2.14300       -3.05922        0.86553
C         -1.69109       -1.60751       -0.58256
H         -1.58736       -1.91371       -1.63977
C         -2.23673       -0.17108       -0.56654
H         -1.58927        0.47143       -1.18656
H         -3.21474       -0.19142       -1.06697
C         -2.36395        0.39887        0.84644
H         -3.26478       -0.00007        1.33139
H         -1.51603        0.08646        1.48204
C         -2.43236        1.91928        0.85790
H         -3.22401        2.25643        0.16659
H         -2.67474        2.28440        1.86946
N         -1.14909        2.47024        0.43001
H         -0.34627        1.84384        0.30450
C         -0.91642        3.75843        0.21242
N         -1.90029        4.65276        0.36805
H         -2.82542        4.36374        0.65519
H         -1.74654        5.63673        0.19419
N          0.30156        4.15317       -0.15714
H          1.03142        3.44256       -0.26909
H          0.50170        5.12556       -0.34423
C         -0.31801       -1.67382        0.08604
O         -0.06759       -2.43220        1.00009
N          0.59856       -0.77978       -0.37665
H          0.37964       -0.16313       -1.14933
C          1.90394       -0.68366        0.22689
H          1.78187       -0.94038        1.29332
C          2.86647       -1.71486       -0.39294
H          2.31680       -2.65957       -0.48876
H          3.17967       -1.40433       -1.40016
S          4.40394       -2.03310        0.53226
H          3.81095       -2.54390        1.63035
C          2.34970        0.78259        0.14647
O          1.53504        1.65753       -0.17720
N          3.61008        1.06628        0.45533
H          4.22908        0.29689        0.71414
C          4.10565        2.42948        0.43785
H          5.13990        2.43542        0.79557
H          4.07839        2.84305       -0.58024
H          3.49751        3.06743        1.09454
