# Supplementary material for: A Density Functional Theory and Information-Theoretic Approach Study of Interaction Energy and Polarizability for Base Pairs and Peptides
Source: Pharmaceuticals (Basel). 2022 Jul 28;15(8):938. doi: 10.3390/ph15080938 (PMC9415587; doi:10.3390/ph15080938)
Supplement: Supplementary file 1 [file pharmaceuticals-15-00938-s001.zip › coords_all/dipeptides_400/ARG_GLN.xyz]

53
ARG_GLN_900.log	Energy: -774592.2239615
H         -3.37982       -4.90213        0.27492
C         -3.24051       -4.12109        1.03461
H         -2.54639       -4.48102        1.80231
H         -4.22145       -3.92174        1.48370
C         -2.75999       -2.87295        0.34208
O         -3.46344       -2.27981       -0.47893
N         -1.52637       -2.43976        0.64624
H         -0.93566       -2.89971        1.33552
C         -0.94691       -1.31055       -0.03415
H         -0.89448       -1.53527       -1.11463
C         -1.74534        0.00606        0.15613
H         -2.63737       -0.21460        0.75973
H         -1.15124        0.74286        0.71909
C         -2.14262        0.60943       -1.18377
H         -1.24001        0.87388       -1.75825
H         -2.67218       -0.14269       -1.78781
C         -2.93749        1.90082       -1.07013
H         -2.27253        2.68149       -0.67780
H         -3.28319        2.22388       -2.06405
N         -4.08864        1.87619       -0.14961
H         -4.18354        2.68787        0.44951
C         -5.16431        1.08607       -0.21271
N         -5.11602       -0.12632       -0.74704
H         -4.27185       -0.72456       -0.74834
H         -5.98282       -0.63367       -0.88138
N         -6.32379        1.54436        0.28467
H         -6.46555        2.53059        0.46090
H         -7.09521        0.91634        0.47103
C          0.47639       -1.11673        0.49333
O          0.89696       -1.72959        1.45152
N          1.16500       -0.16018       -0.17559
H          0.63748        0.38093       -0.85532
C          2.20745        0.61999        0.46049
H          2.20243        0.35775        1.53281
C          3.59977        0.33901       -0.10226
H          3.65307        0.66895       -1.15185
H          4.36483        0.91366        0.43934
C          3.97547       -1.13066        0.00729
H          3.74488       -1.50934        1.01775
H          3.38567       -1.74380       -0.69111
C          5.46753       -1.32655       -0.24384
O          6.25289       -0.40609       -0.18501
N          5.84301       -2.60149       -0.51679
H          6.82991       -2.79602       -0.63137
H          5.18494       -3.36648       -0.52769
C          1.77764        2.09668        0.32745
O          0.69313        2.38966       -0.15944
N          2.66338        2.99965        0.78094
H          3.54369        2.66276        1.14984
C          2.43209        4.42904        0.73293
H          1.46961        4.59535        0.23840
H          2.39697        4.85787        1.74408
H          3.22259        4.93210        0.16006
