# Supplementary material for: A Density Functional Theory and Information-Theoretic Approach Study of Interaction Energy and Polarizability for Base Pairs and Peptides
Source: Pharmaceuticals (Basel). 2022 Jul 28;15(8):938. doi: 10.3390/ph15080938 (PMC9415587; doi:10.3390/ph15080938)
Supplement: Supplementary file 1 [file pharmaceuticals-15-00938-s001.zip › coords_all/dipeptides_400/ARG_GLU.xyz]

51
ARG_GLU_300.log	Energy: -786801.0523759
H         -0.77092        6.54292       -1.09183
C         -1.42015        5.71829       -1.41590
H         -1.06973        5.34237       -2.38469
H         -2.43637        6.11909       -1.51550
C         -1.42537        4.66210       -0.33158
O         -1.91951        4.85559        0.76394
N         -0.82474        3.48668       -0.64663
H         -0.45986        3.28183       -1.57168
C         -0.76024        2.41338        0.31100
H         -0.41531        2.81741        1.27784
C         -2.13610        1.74297        0.51015
H         -2.89613        2.53518        0.46942
H         -2.29964        1.06869       -0.34688
C         -2.27584        0.98328        1.83105
H         -1.30707        0.56530        2.14835
H         -2.60091        1.66742        2.62746
C         -3.24946       -0.18461        1.72416
H         -3.46156       -0.60268        2.72319
H         -4.20311        0.16900        1.29332
N         -2.65903       -1.18848        0.85982
H         -1.63247       -1.15240        0.62762
C         -3.31757       -2.11958        0.18639
N         -4.63950       -2.29771        0.38473
H         -5.12353       -1.79167        1.11146
H         -5.16023       -2.96726       -0.16187
N         -2.65140       -2.86377       -0.68896
H         -1.62805       -2.62678       -0.79066
H         -3.09204       -3.64155       -1.15648
C          0.21595        1.37712       -0.25422
O          0.34518        1.24846       -1.45580
N          0.84477        0.58649        0.64291
H          0.80817        0.81980        1.62642
C          1.68383       -0.51280        0.20475
H          2.42762       -0.12912       -0.50921
C          2.39299       -1.10483        1.42972
H          2.96932       -0.29762        1.91124
H          1.62373       -1.43874        2.14732
C          3.34049       -2.27210        1.13251
H          3.84315       -2.56504        2.06217
H          2.77328       -3.13016        0.74767
C          4.44228       -1.88414        0.14220
O          5.54110       -1.57473        0.52828
O          4.10294       -1.87864       -1.12975
C          0.86641       -1.57934       -0.54074
O         -0.37602       -1.69249       -0.27628
N          1.54733       -2.32899       -1.34787
H          3.10652       -2.11442       -1.28646
C          0.82186       -3.38112       -2.01663
H          0.32426       -4.06400       -1.30161
H          0.03501       -2.97524       -2.67854
H          1.50766       -3.97546       -2.63391
