# Supplementary material for: A Density Functional Theory and Information-Theoretic Approach Study of Interaction Energy and Polarizability for Base Pairs and Peptides
Source: Pharmaceuticals (Basel). 2022 Jul 28;15(8):938. doi: 10.3390/ph15080938 (PMC9415587; doi:10.3390/ph15080938)
Supplement: Supplementary file 1 [file pharmaceuticals-15-00938-s001.zip › coords_all/dipeptides_400/ARG_GLY.xyz]

43
ARG_GLY_900.log	Energy: -619398.0945695
H         -2.01265        4.41794       -0.58424
C         -2.66770        3.74350       -0.02231
H         -3.68366        3.77720       -0.43589
H         -2.72829        4.07599        1.02275
C         -2.19476        2.31724       -0.03224
O         -2.85880        1.42777        0.51943
N         -1.03976        2.05629       -0.66089
H         -0.46179        2.83014       -0.98945
C         -0.31640        0.80359       -0.56251
H         -0.69709        0.25013        0.30895
C         -0.38603       -0.05425       -1.84232
H          0.05045        0.55275       -2.65075
H          0.28612       -0.91690       -1.70887
C         -1.76089       -0.54837       -2.29671
H         -2.47214        0.29232       -2.36028
H         -1.65698       -0.93310       -3.32063
C         -2.37856       -1.66333       -1.45350
H         -3.21992       -2.11600       -2.00504
H         -1.62813       -2.45341       -1.27203
N         -2.85219       -1.11829       -0.19343
H         -2.80615       -0.08475       -0.03935
C         -3.44996       -1.78014        0.77933
N         -3.62648       -3.10519        0.71234
H         -3.29756       -3.62836       -0.08790
H         -4.07781       -3.61715        1.45823
N         -3.87454       -1.08920        1.84329
H         -3.75596       -0.07756        1.84084
H         -4.35581       -1.53103        2.61372
C          1.15837        1.18055       -0.32606
O          1.57152        2.27965       -0.64153
N          1.92457        0.20411        0.18173
H          1.55804       -0.70549        0.45700
C          3.34114        0.35821        0.38025
H          3.84123        0.64795       -0.55800
H          3.55893        1.14782        1.11837
C          3.87711       -0.98623        0.87833
O          3.11937       -1.92205        1.05836
N          5.20607       -1.02610        1.09198
H          5.74926       -0.19130        0.90966
C          5.88736       -2.21197        1.57188
H          5.13361       -2.99463        1.70823
H          6.63602       -2.55765        0.84598
H          6.38287       -2.01992        2.53338
