# Supplementary material for: A Density Functional Theory and Information-Theoretic Approach Study of Interaction Energy and Polarizability for Base Pairs and Peptides
Source: Pharmaceuticals (Basel). 2022 Jul 28;15(8):938. doi: 10.3390/ph15080938 (PMC9415587; doi:10.3390/ph15080938)
Supplement: Supplementary file 1 [file pharmaceuticals-15-00938-s001.zip › coords_all/dipeptides_400/ARG_HIS.xyz]

53
ARG_HIS_700.log	Energy: -785279.5367490
H          1.21157        5.34247       -1.63234
C          0.53165        4.77340       -2.27728
H          0.71625        5.04450       -3.32572
H         -0.50772        5.03804       -2.04881
C          0.68693        3.27886       -2.14444
O         -0.08642        2.49522       -2.67001
N          1.75962        2.84261       -1.42644
H          2.35288        3.50624       -0.94425
C          2.04954        1.42349       -1.31388
H          1.77734        0.97321       -2.28247
C          3.52383        1.17298       -1.01633
H          4.12133        1.89072       -1.59650
H          3.70650        1.39069        0.04855
C          3.99435       -0.23901       -1.38783
H          3.96252       -0.34118       -2.48319
H          5.04781       -0.35767       -1.09318
C          3.18099       -1.39798       -0.81931
H          2.12337       -1.34119       -1.12298
H          3.58087       -2.34743       -1.20257
N          3.27487       -1.44246        0.63944
H          3.15883       -0.53900        1.10507
C          2.97028       -2.50991        1.36655
N          2.40392       -3.57707        0.79527
H          1.65532       -3.36481        0.12168
H          2.32553       -4.43626        1.32466
N          3.28962       -2.52239        2.66811
H          3.89177       -1.80546        3.05223
H          2.86491       -3.18377        3.30403
C          1.14878        0.79756       -0.22969
O          1.53970        0.61029        0.91572
N         -0.09102        0.49934       -0.64921
H         -0.34708        0.78766       -1.59349
C         -1.05876       -0.13405        0.20946
H         -0.94235        0.28512        1.22261
C         -2.48326        0.15465       -0.31527
H         -2.44531        1.09454       -0.88349
H         -2.77976       -0.63345       -1.02634
C         -3.52583        0.30653        0.75142
N         -3.68367       -0.60543        1.76481
C         -4.68191       -0.17829        2.50052
H         -5.07637       -0.66190        3.39142
N         -5.18408        0.97656        2.00718
H         -5.95783        1.50284        2.39435
C         -4.45732        1.30674        0.89147
H         -4.65857        2.19594        0.30263
C         -0.74141       -1.64384        0.32762
O          0.25795       -2.12796       -0.20438
N         -1.60611       -2.36305        1.04409
H         -2.41630       -1.88412        1.47409
C         -1.42347       -3.78532        1.21851
H         -0.57937       -4.00609        1.89222
H         -2.33314       -4.21429        1.65251
H         -1.22667       -4.26984        0.25181
