# Supplementary material for: A Density Functional Theory and Information-Theoretic Approach Study of Interaction Energy and Polarizability for Base Pairs and Peptides
Source: Pharmaceuticals (Basel). 2022 Jul 28;15(8):938. doi: 10.3390/ph15080938 (PMC9415587; doi:10.3390/ph15080938)
Supplement: Supplementary file 1 [file pharmaceuticals-15-00938-s001.zip › coords_all/dipeptides_400/ARG_ILE.xyz]

55
ARG_ILE_100.log	Energy: -718063.9852718
H          2.47766        3.20948        3.59207
C          3.23109        3.07175        2.80900
H          4.16720        2.71354        3.25647
H          3.44113        4.03625        2.32774
C          2.80078        2.09757        1.74866
O          3.55351        1.79957        0.80888
N          1.57858        1.56678        1.85233
H          0.91433        1.87854        2.56056
C          1.02586        0.70882        0.83155
H          1.20096        1.18522       -0.15029
C          1.63663       -0.71364        0.81462
H          2.64442       -0.65303        1.25289
H          1.05713       -1.36096        1.48735
C          1.71357       -1.32754       -0.60112
H          1.20280       -2.29882       -0.64489
H          1.19592       -0.68187       -1.32984
C          3.14754       -1.51483       -1.08956
H          3.65519       -2.29249       -0.49241
H          3.13255       -1.84537       -2.14070
N          3.86721       -0.25292       -0.96626
H          3.46893        0.49166       -0.36933
C          5.15025       -0.07326       -1.24876
N          5.82747       -0.98874       -1.95255
H          5.35099       -1.78113       -2.36138
H          6.81431       -0.88051       -2.14384
N          5.75363        1.03372       -0.81480
H          5.23874        1.64643       -0.17758
H          6.69620        1.26783       -1.09317
C         -0.49421        0.66171        1.07559
O         -1.00020        1.28818        1.98807
N         -1.17291       -0.13256        0.23497
H         -0.71635       -0.69454       -0.47988
C         -2.59180       -0.38653        0.36573
H         -2.82621       -0.47718        1.43767
C         -3.42844        0.76955       -0.23642
H         -3.00124        1.67414        0.22922
C         -3.24713        0.85235       -1.74887
H         -2.18435        0.89411       -2.02629
H         -3.69306       -0.02158       -2.24939
H         -3.73665        1.75184       -2.14701
C         -4.91305        0.73394        0.14439
H         -5.36188        1.66263       -0.24037
H         -5.42040       -0.07914       -0.40166
C         -5.18920        0.63739        1.64317
H         -4.58796        1.37192        2.19986
H         -6.24772        0.82984        1.86188
H         -4.95200       -0.35324        2.06432
C         -2.82788       -1.72482       -0.34727
O         -1.98693       -2.17115       -1.11150
N         -4.00745       -2.32303       -0.09212
H         -4.62361       -1.89264        0.58618
C         -4.40963       -3.56606       -0.71931
H         -3.63585       -3.83765       -1.44507
H         -4.50356       -4.37221        0.02166
H         -5.36850       -3.44823       -1.24182
