# Supplementary material for: A Density Functional Theory and Information-Theoretic Approach Study of Interaction Energy and Polarizability for Base Pairs and Peptides
Source: Pharmaceuticals (Basel). 2022 Jul 28;15(8):938. doi: 10.3390/ph15080938 (PMC9415587; doi:10.3390/ph15080938)
Supplement: Supplementary file 1 [file pharmaceuticals-15-00938-s001.zip › coords_all/dipeptides_400/ARG_LEU.xyz]

55
ARG_LEU_500.log	Energy: -718070.7472260
H          0.17226        4.81723        2.07508
C          0.49357        4.39328        1.11582
H          1.59015        4.32850        1.13604
H          0.18253        5.05140        0.29623
C         -0.06180        2.99644        1.00874
O          0.04847        2.18215        1.91457
N         -0.68422        2.67530       -0.15723
H         -0.71708        3.35018       -0.91203
C         -1.31473        1.37736       -0.35909
H         -1.70228        1.06659        0.62647
C         -2.44105        1.47827       -1.38439
H         -2.92490        2.45625       -1.24684
H         -1.99994        1.45874       -2.39282
C         -3.53452        0.41400       -1.27288
H         -3.98988        0.47389       -0.27029
H         -4.33221        0.67559       -1.98402
C         -3.13156       -1.03073       -1.58234
H         -4.03294       -1.65133       -1.72460
H         -2.57224       -1.06550       -2.52518
N         -2.26796       -1.65526       -0.58593
H         -1.30731       -1.89564       -0.84633
C         -2.61283       -1.95775        0.66045
N         -3.88465       -1.82735        1.06611
H         -4.61795       -1.60988        0.40544
H         -4.15071       -2.02616        2.02084
N         -1.67355       -2.37380        1.50490
H         -0.72137       -2.48299        1.12600
H         -1.91486       -2.74791        2.41201
C         -0.24347        0.35809       -0.78527
O         -0.17919       -0.10432       -1.91218
N          0.62994        0.02399        0.18993
H          0.55727        0.51648        1.08247
C          1.81837       -0.72380       -0.13753
H          2.35160       -0.20938       -0.95628
C          2.73664       -0.84220        1.08397
H          2.26562       -1.51593        1.81904
H          3.66725       -1.33522        0.75767
C          3.08319        0.49416        1.75830
H          2.18012        0.88505        2.25775
C          4.14071        0.25878        2.83540
H          3.81516       -0.50465        3.55671
H          5.08585       -0.08237        2.38476
H          4.34704        1.18311        3.39211
C          3.54412        1.54606        0.75097
H          2.74382        1.81987        0.04486
H          3.85835        2.46260        1.27018
H          4.40665        1.18513        0.16696
C          1.43654       -2.11475       -0.64533
O          0.42037       -2.69093       -0.24743
N          2.30274       -2.67641       -1.49153
H          3.07813       -2.11185       -1.81817
C          2.13987       -4.01053       -2.03647
H          3.06007       -4.59301       -1.90138
H          1.32045       -4.49672       -1.49770
H          1.89323       -3.97035       -3.10643
