# Supplementary material for: A Density Functional Theory and Information-Theoretic Approach Study of Interaction Energy and Polarizability for Base Pairs and Peptides
Source: Pharmaceuticals (Basel). 2022 Jul 28;15(8):938. doi: 10.3390/ph15080938 (PMC9415587; doi:10.3390/ph15080938)
Supplement: Supplementary file 1 [file pharmaceuticals-15-00938-s001.zip › coords_all/dipeptides_400/ARG_LYS.xyz]

58
ARG_LYS_600.log	Energy: -752992.1410743
H         -1.46251        1.15861        4.02516
C         -2.15143        1.48087        3.23599
H         -2.00754        2.54895        3.03075
H         -3.18422        1.35430        3.59053
C         -1.99600        0.72166        1.94292
O         -2.56797        1.07627        0.91821
N         -1.20321       -0.38307        1.98754
H         -0.84554       -0.65087        2.89725
C         -0.95108       -1.30046        0.88185
H         -0.60667       -2.23848        1.34665
C         -2.16236       -1.63352       -0.00446
H         -2.37038       -0.76449       -0.64104
H         -1.83775       -2.43513       -0.68029
C         -3.41468       -2.05546        0.77046
H         -3.39529       -3.13304        0.98405
H         -3.46763       -1.54877        1.74767
C         -4.69531       -1.73383        0.00621
H         -4.66946       -2.20160       -0.99317
H         -5.56750       -2.12709        0.55263
N         -4.80838       -0.28379       -0.12376
H         -4.01470        0.27703        0.21299
C         -5.83681        0.36494       -0.64685
N         -6.88241       -0.30020       -1.14283
H         -6.89670       -1.31172       -1.15893
H         -7.68752        0.18439       -1.51897
N         -5.81966        1.70172       -0.66822
H         -5.03278        2.20169       -0.26992
H         -6.57020        2.24029       -1.08050
C          0.20891       -0.86834       -0.03022
O          0.41585       -1.46738       -1.07127
N          0.98762        0.15647        0.38399
H          0.78785        0.61274        1.26612
C          2.06180        0.67927       -0.45398
H          1.72165        0.57263       -1.49753
C          2.30001        2.15075       -0.12358
H          1.30134        2.60932       -0.07615
H          2.74096        2.22031        0.88398
C          3.13840        2.98070       -1.10974
H          2.85169        2.74295       -2.14806
H          2.83919        4.02693       -0.96298
C          4.66721        2.92771       -0.95017
H          5.08485        3.90997       -1.20980
H          4.89688        2.76184        0.11383
C          5.38386        1.86563       -1.79488
H          4.69296        1.10891       -2.19148
H          5.92268        2.30335       -2.64417
N          6.36940        1.11510       -0.95444
H          7.00821        1.74689       -0.45775
H          5.77280        0.58291       -0.25122
H          6.93930        0.45726       -1.49723
C          3.32071       -0.18964       -0.28856
O          4.30926        0.23116        0.32681
N          3.25784       -1.39821       -0.84394
H          2.37374       -1.65504       -1.28907
C          4.30858       -2.39058       -0.70442
H          4.98893       -2.38333       -1.56931
H          4.87834       -2.18816        0.21032
H          3.86115       -3.38838       -0.63316
