# Supplementary material for: A Density Functional Theory and Information-Theoretic Approach Study of Interaction Energy and Polarizability for Base Pairs and Peptides
Source: Pharmaceuticals (Basel). 2022 Jul 28;15(8):938. doi: 10.3390/ph15080938 (PMC9415587; doi:10.3390/ph15080938)
Supplement: Supplementary file 1 [file pharmaceuticals-15-00938-s001.zip › coords_all/dipeptides_400/ARG_MET.xyz]

53
ARG_MET_400.log	Energy: -943261.0926086
H         -2.95127        4.94691       -0.94890
C         -2.62021        4.47460       -0.01511
H         -3.50539        4.02633        0.45467
H         -2.19463        5.23453        0.65047
C         -1.65456        3.37135       -0.36523
O         -1.95151        2.46736       -1.13126
N         -0.42224        3.43350        0.21111
H         -0.22015        4.14775        0.89991
C          0.59760        2.44623       -0.10052
H          0.47543        2.20365       -1.16941
C          1.99997        2.97788        0.16847
H          2.03915        4.03195       -0.14093
H          2.19015        2.92923        1.25124
C          3.09272        2.22376       -0.59187
H          2.96399        2.38758       -1.67444
H          4.06490        2.66391       -0.31408
C          3.14831        0.71955       -0.33495
H          3.21004        0.50618        0.74316
H          2.24283        0.21746       -0.71143
N          4.30704        0.16597       -1.03856
H          5.05994        0.80705       -1.26246
C          4.51123       -1.12732       -1.27933
N          3.62716       -2.04162       -0.91283
H          2.71038       -1.83559       -0.46585
H          3.77766       -3.00379       -1.18797
N          5.64336       -1.50162       -1.90010
H          6.30968       -0.81920       -2.23454
H          5.83198       -2.47435       -2.09981
C          0.34563        1.15970        0.70698
O          0.99249        0.86450        1.69817
N         -0.63713        0.37797        0.21982
H         -1.19180        0.73037       -0.56045
C         -0.95632       -0.86436        0.87068
H         -1.31505       -0.66941        1.89779
C         -2.03191       -1.61303        0.07719
H         -1.64526       -1.82561       -0.93149
H         -2.20870       -2.58247        0.56747
C         -3.34128       -0.83289       -0.02101
H         -3.73665       -0.60678        0.98265
H         -3.19713        0.13213       -0.53136
S         -4.61781       -1.68353       -0.98806
C         -5.07840       -2.99249        0.17446
H         -4.25896       -3.70224        0.35088
H         -5.42194       -2.56764        1.12763
H         -5.91198       -3.53780       -0.28524
C          0.31072       -1.71647        0.96395
O          1.11660       -1.75254        0.03707
N          0.44039       -2.46445        2.06559
H         -0.19519       -2.30161        2.83628
C          1.58451       -3.32993        2.26008
H          2.50700       -2.74526        2.39609
H          1.42285       -3.95084        3.14723
H          1.70785       -3.98519        1.38756
