# Supplementary material for: A Density Functional Theory and Information-Theoretic Approach Study of Interaction Energy and Polarizability for Base Pairs and Peptides
Source: Pharmaceuticals (Basel). 2022 Jul 28;15(8):938. doi: 10.3390/ph15080938 (PMC9415587; doi:10.3390/ph15080938)
Supplement: Supplementary file 1 [file pharmaceuticals-15-00938-s001.zip › coords_all/dipeptides_400/ARG_PHE.xyz]

56
ARG_PHE_700.log	Energy: -789054.9617011
H         -0.33338        5.51690       -0.99077
C          0.40614        5.01094       -0.35951
H          0.52486        5.56611        0.58042
H          1.38206        5.00810       -0.86122
C          0.03757        3.58951       -0.02011
O          0.77191        2.87036        0.64463
N         -1.16112        3.14404       -0.47920
H         -1.72373        3.74061       -1.07388
C         -1.67684        1.82686       -0.12936
H         -1.29744        1.61484        0.88528
C         -3.20434        1.80883       -0.15890
H         -3.55615        2.81740        0.10239
H         -3.53353        1.59214       -1.18653
C         -3.85993        0.83538        0.82205
H         -3.55308        1.10808        1.84506
H         -4.94859        0.98946        0.78230
C         -3.62617       -0.65777        0.57473
H         -4.28321       -1.25296        1.23235
H         -3.90747       -0.90601       -0.45639
N         -2.24754       -1.10787        0.72595
H         -1.74850       -1.45429       -0.09893
C         -1.54524       -1.11846        1.85628
N         -2.12457       -0.77370        3.01866
H         -3.12528       -0.64471        3.07506
H         -1.60936       -0.83483        3.88622
N         -0.26558       -1.46033        1.81771
H          0.13924       -1.70285        0.90462
H          0.33175       -1.45418        2.63538
C         -1.07557        0.77108       -1.07776
O         -1.72441        0.19213       -1.93017
N          0.24189        0.54538       -0.87596
H          0.71679        1.11417       -0.17217
C          1.00422       -0.28405       -1.77161
H          0.97059        0.13694       -2.79180
C          2.47675       -0.32911       -1.30856
H          3.03368       -0.98172       -1.99596
H          2.88747        0.68537       -1.41967
C          2.65565       -0.79672        0.11732
C          2.70764        0.12681        1.16942
H          2.63268        1.19862        0.96412
C          2.86260       -0.30618        2.48747
H          2.92214        0.42889        3.29172
C          2.96723       -1.66894        2.77074
H          3.11619       -2.00774        3.79755
C          2.91052       -2.59793        1.72869
H          3.00453       -3.66408        1.93968
C          2.75880       -2.16255        0.41314
H          2.73019       -2.89364       -0.39863
C          0.40758       -1.69276       -1.83512
O         -0.13842       -2.20478       -0.85816
N          0.59060       -2.34178       -2.98949
H          0.97476       -1.82370       -3.77075
C          0.12779       -3.69735       -3.21977
H         -0.75940       -3.70614       -3.86818
H          0.92050       -4.29501       -3.68694
H         -0.13488       -4.13361       -2.25065
