# Supplementary material for: A Density Functional Theory and Information-Theoretic Approach Study of Interaction Energy and Polarizability for Base Pairs and Peptides
Source: Pharmaceuticals (Basel). 2022 Jul 28;15(8):938. doi: 10.3390/ph15080938 (PMC9415587; doi:10.3390/ph15080938)
Supplement: Supplementary file 1 [file pharmaceuticals-15-00938-s001.zip › coords_all/dipeptides_400/ARG_PRO.xyz]

50
ARG_PRO_800.log	Energy: -692625.8570514
H         -2.66381        4.80646       -1.34701
C         -1.59705        4.55842       -1.32175
H         -1.06511        5.40805       -0.87022
H         -1.21758        4.40882       -2.34009
C         -1.39853        3.34619       -0.44078
O         -2.08150        3.13155        0.54524
N         -0.38841        2.51211       -0.80800
H          0.20685        2.70720       -1.60842
C          0.06080        1.44223        0.04927
H         -0.10689        1.74614        1.09373
C         -0.66078        0.10920       -0.22441
H         -0.48858       -0.14282       -1.28340
H         -0.17329       -0.69195        0.35452
C         -2.15100        0.18152        0.07698
H         -2.30898        0.52619        1.11120
H         -2.62348        0.93412       -0.57202
C         -2.83934       -1.15757       -0.13041
H         -2.70722       -1.49445       -1.17240
H         -2.40688       -1.91855        0.54089
N         -4.27020       -1.01670        0.15477
H         -4.58859       -0.09977        0.45438
C         -5.15862       -1.99386        0.05320
N         -4.76388       -3.20979       -0.32990
H         -3.79136       -3.39539       -0.53999
H         -5.42094       -3.97337       -0.42287
N         -6.44760       -1.77205        0.33117
H         -6.76985       -0.85655        0.61825
H         -7.13747       -2.50888        0.26306
C          1.53655        1.19353       -0.25151
O          1.96956        1.39371       -1.37286
N          2.29071        0.65370        0.73111
C          1.88589        0.33004        2.10045
H          0.85958       -0.06037        2.14010
H          1.93447        1.22912        2.73630
C          2.90758       -0.72618        2.53426
H          2.54089       -1.72345        2.25599
H          3.09250       -0.70952        3.61536
C          4.14737       -0.38528        1.70351
H          4.85303       -1.22086        1.60875
H          4.68468        0.47171        2.13530
C          3.54282        0.02404        0.35278
H          4.17310        0.72374       -0.21413
C          3.22206       -1.21027       -0.50924
O          2.15346       -1.78639       -0.40745
N          4.23194       -1.61714       -1.30743
H          5.04723       -1.02254       -1.38408
C          4.13714       -2.78310       -2.15866
H          3.20000       -3.29430       -1.91336
H          4.12114       -2.50274       -3.22171
H          4.97821       -3.46774       -1.98328
