# Supplementary material for: A Density Functional Theory and Information-Theoretic Approach Study of Interaction Energy and Polarizability for Base Pairs and Peptides
Source: Pharmaceuticals (Basel). 2022 Jul 28;15(8):938. doi: 10.3390/ph15080938 (PMC9415587; doi:10.3390/ph15080938)
Supplement: Supplementary file 1 [file pharmaceuticals-15-00938-s001.zip › coords_all/dipeptides_400/ARG_SER.xyz]

47
ARG_SER_600.log	Energy: -691268.6207680
H         -5.29232       -1.73939        1.42700
C         -4.59024       -2.57769        1.33655
H         -4.86967       -3.20429        0.48154
H         -4.66477       -3.16672        2.26026
C         -3.19066       -2.02304        1.24597
O         -2.73722       -1.26418        2.08808
N         -2.44538       -2.42635        0.18090
H         -2.86516       -2.99195       -0.54658
C         -1.05859       -2.01597        0.03727
H         -0.64829       -1.96033        1.05975
C         -0.26872       -3.01207       -0.80521
H         -0.61816       -4.02556       -0.56226
H         -0.48483       -2.81811       -1.86647
C          1.24091       -2.96516       -0.56056
H          1.45685       -3.29845        0.46774
H          1.71819       -3.69192       -1.23909
C          1.88455       -1.59753       -0.76973
H          1.63901       -1.19039       -1.76192
H          1.51428       -0.87369       -0.02903
N          3.33454       -1.72047       -0.60535
H          3.75134       -2.60521       -0.87357
C          4.16311       -0.72837       -0.29066
N          3.71905        0.49785       -0.05954
H          2.72234        0.78564       -0.10092
H          4.37136        1.19893        0.26683
N          5.48037       -0.98577       -0.20681
H          5.84017       -1.92383       -0.31657
H          6.14437       -0.25184       -0.00231
C         -0.98176       -0.60422       -0.57811
O         -0.63762       -0.41099       -1.72795
N         -1.33399        0.39281        0.26648
H         -1.63768        0.14164        1.20834
C         -1.22187        1.75743       -0.15777
H         -1.56607        1.83101       -1.20282
C         -2.12255        2.65319        0.69109
H         -3.11031        2.16717        0.74988
H         -1.71763        2.73178        1.71675
O         -2.19906        3.90958        0.06187
H         -2.77489        4.49454        0.56629
C          0.25464        2.19774       -0.17022
O          1.15996        1.40127        0.07086
N          0.48042        3.47510       -0.48902
H         -0.33036        4.08192       -0.58936
C          1.82358        4.00463       -0.57817
H          2.32447        3.98983        0.40169
H          2.42073        3.41231       -1.28619
H          1.77940        5.03817       -0.93644
