# Supplementary material for: A Density Functional Theory and Information-Theoretic Approach Study of Interaction Energy and Polarizability for Base Pairs and Peptides
Source: Pharmaceuticals (Basel). 2022 Jul 28;15(8):938. doi: 10.3390/ph15080938 (PMC9415587; doi:10.3390/ph15080938)
Supplement: Supplementary file 1 [file pharmaceuticals-15-00938-s001.zip › coords_all/dipeptides_400/ARG_THR.xyz]

50
ARG_THR_700.log	Energy: -715941.0802388
H         -3.81258        3.73584       -0.77602
C         -2.85678        3.67825       -0.23988
H         -3.03376        4.03460        0.78390
H         -2.11516        4.31974       -0.72797
C         -2.43573        2.23786       -0.16677
O         -3.19161        1.38031        0.31004
N         -1.21869        1.92689       -0.63946
H         -0.58254        2.67186       -0.92153
C         -0.56473        0.64901       -0.43544
H         -1.07932        0.12324        0.38213
C         -0.49768       -0.22212       -1.70706
H          0.06767        0.35719       -2.45367
H          0.11523       -1.10937       -1.47991
C         -1.82018       -0.66572       -2.33588
H         -2.48143        0.20244       -2.49595
H         -1.59813       -1.06368       -3.33560
C         -2.58878       -1.74764       -1.57798
H         -3.36965       -2.16779       -2.23415
H         -1.90292       -2.56787       -1.30048
N         -3.19925       -1.17576       -0.39043
H         -3.12700       -0.14592       -0.23071
C         -3.96903       -1.80210        0.48092
N         -4.19931       -3.11658        0.38473
H         -3.77661       -3.66117       -0.35498
H         -4.78832       -3.60049        1.04908
N         -4.51337       -1.08527        1.47009
H         -4.34917       -0.08030        1.48681
H         -5.11465       -1.50129        2.16729
C          0.87961        0.96433       -0.01675
O          1.40085        2.01343       -0.36159
N          1.50445        0.00567        0.67897
H          1.06199       -0.88442        0.89772
C          2.90794        0.08575        1.05291
H          3.13603        1.12936        1.31664
C          3.13121       -0.85838        2.24554
H          4.21990       -0.93234        2.40574
C          2.46163       -0.36094        3.51129
H          2.61167       -1.09310        4.31442
H          2.88200        0.60345        3.82623
H          1.37996       -0.23876        3.35561
O          2.59036       -2.11866        1.91946
H          3.15606       -2.46444        1.20902
C          3.77337       -0.35315       -0.14217
O          4.21173       -1.49046       -0.21352
N          3.95650        0.59502       -1.08090
H          3.49331        1.48838       -0.94100
C          4.70516        0.35493       -2.29694
H          4.06323        0.44755       -3.18469
H          5.53910        1.06385       -2.38859
H          5.10565       -0.66353       -2.24909
