# Supplementary material for: A Density Functional Theory and Information-Theoretic Approach Study of Interaction Energy and Polarizability for Base Pairs and Peptides
Source: Pharmaceuticals (Basel). 2022 Jul 28;15(8):938. doi: 10.3390/ph15080938 (PMC9415587; doi:10.3390/ph15080938)
Supplement: Supplementary file 1 [file pharmaceuticals-15-00938-s001.zip › coords_all/dipeptides_400/ARG_TRP.xyz]

60
ARG_TRP_200.log	Energy: -871615.8598534
H          5.13344        4.85845        0.81826
C          4.17381        4.91415        1.34650
H          3.88204        5.97237        1.38495
H          4.28739        4.53295        2.36830
C          3.13885        4.16485        0.54131
O          2.97179        4.34319       -0.64968
N          2.37155        3.27092        1.22813
H          2.50434        3.06950        2.21326
C          1.34294        2.54595        0.53513
H          0.76091        3.25376       -0.07982
C          1.92569        1.45189       -0.39310
H          2.87417        1.83992       -0.78772
H          2.15746        0.57113        0.22867
C          1.02727        1.07336       -1.57378
H         -0.03785        1.04338       -1.28950
H          1.12054        1.83085       -2.36510
C          1.35757       -0.30175       -2.14269
H          0.75592       -0.49729       -3.04634
H          2.42586       -0.36149       -2.41098
N          1.06469       -1.29365       -1.11850
H          0.49985       -1.00298       -0.30844
C          1.56939       -2.51164       -1.05034
N          2.21585       -3.03962       -2.09892
H          2.15761       -2.60102       -3.00788
H          2.70833       -3.91871       -2.02228
N          1.46891       -3.19593        0.09301
H          0.98667       -2.73755        0.86985
H          1.60334       -4.19725        0.10687
C          0.46116        1.87406        1.58072
O          0.86712        1.58953        2.68975
N         -0.78099        1.52033        1.16099
H         -1.08540        1.75023        0.22344
C         -1.58361        0.61033        1.92804
H         -1.86005        1.07527        2.88878
C         -2.88526        0.27233        1.15414
H         -3.38720       -0.56035        1.66911
H         -3.55141        1.14313        1.23789
C         -2.66968       -0.04405       -0.29630
C         -2.81576        0.84245       -1.33859
H         -3.17715        1.86967       -1.32085
N         -2.45573        0.24634       -2.52179
H         -2.53879        0.67071       -3.43601
C         -2.09089       -1.05488       -2.27951
C         -1.66722       -2.05778       -3.16491
H         -1.58481       -1.86982       -4.23670
C         -1.39438       -3.30662       -2.63039
H         -1.08707       -4.11672       -3.29376
C         -1.55298       -3.56441       -1.24994
H         -1.37043       -4.57213       -0.87321
C         -1.95740       -2.56854       -0.37764
H         -2.08680       -2.77984        0.68600
C         -2.21964       -1.28160       -0.88565
C         -0.78817       -0.65921        2.25202
O          0.01445       -1.15161        1.45913
N         -1.07882       -1.24108        3.41989
H         -1.65246       -0.73391        4.08247
C         -0.40923       -2.45314        3.84969
H          0.67142       -2.28385        3.96061
H         -0.82398       -2.77113        4.81138
H         -0.56898       -3.25591        3.11625
