# Supplementary material for: A Density Functional Theory and Information-Theoretic Approach Study of Interaction Energy and Polarizability for Base Pairs and Peptides
Source: Pharmaceuticals (Basel). 2022 Jul 28;15(8):938. doi: 10.3390/ph15080938 (PMC9415587; doi:10.3390/ph15080938)
Supplement: Supplementary file 1 [file pharmaceuticals-15-00938-s001.zip › coords_all/dipeptides_400/ARG_TYR.xyz]

57
ARG_TYR_200.log	Energy: -836237.8194391
H         -1.29280        4.90486       -2.15399
C         -1.84749        5.10938       -1.22970
H         -2.74312        5.70032       -1.45013
H         -1.20679        5.70228       -0.56147
C         -2.26284        3.85337       -0.50173
O         -3.18625        3.81291        0.28285
N         -1.49479        2.74039       -0.74261
H         -0.83383        2.73774       -1.51006
C         -1.81873        1.49960       -0.07521
H         -2.07201        1.77149        0.96440
C         -3.03974        0.79826       -0.68123
H         -3.77096        1.58318       -0.92522
H         -2.74381        0.28988       -1.61271
C         -3.67444       -0.19809        0.28275
H         -2.93152       -0.96918        0.53459
H         -3.96534        0.32713        1.20764
C         -4.90851       -0.85240       -0.31711
H         -5.67423       -0.08904       -0.53265
H         -4.64489       -1.36530       -1.25764
N         -5.46568       -1.82289        0.62955
H         -4.88586       -2.07006        1.42548
C         -6.63127       -2.43588        0.48540
N         -7.36341       -2.22119       -0.60932
H         -7.00748       -1.65208       -1.36663
H         -8.28885       -2.61735       -0.71086
N         -7.08377       -3.26534        1.43172
H         -6.58283       -3.38741        2.30256
H         -7.93647       -3.79512        1.30558
C         -0.60177        0.56922       -0.01434
O         -0.72736       -0.64534       -0.03932
N          0.58965        1.18459        0.08626
H          0.67128        2.19542        0.18311
C          1.81843        0.44226        0.23183
H          1.66656       -0.36265        0.96984
C          2.25402       -0.20368       -1.10517
H          1.35898       -0.69183       -1.51787
H          2.55679        0.59611       -1.79777
C          3.35536       -1.21849       -0.93995
C          4.66190       -0.97109       -1.36699
H          4.89534       -0.03083       -1.87211
C          5.67962       -1.90042       -1.15548
H          6.69453       -1.69089       -1.50208
C          5.40249       -3.10528       -0.50295
O          6.34079       -4.04413       -0.26564
H          7.19025       -3.76447       -0.62503
C          4.09696       -3.36799       -0.06882
H          3.89706       -4.31619        0.43062
C          3.09285       -2.43410       -0.29065
H          2.07310       -2.65014        0.04099
C          2.86488        1.43974        0.74632
O          2.65734        2.63827        0.67564
N          3.99179        0.88979        1.24005
H          4.08592       -0.11899        1.20613
C          5.12135        1.68366        1.67460
H          4.84190        2.73916        1.58751
H          5.37613        1.46559        2.72078
H          6.00307        1.49105        1.04631
