# Supplementary material for: A Density Functional Theory and Information-Theoretic Approach Study of Interaction Energy and Polarizability for Base Pairs and Peptides
Source: Pharmaceuticals (Basel). 2022 Jul 28;15(8):938. doi: 10.3390/ph15080938 (PMC9415587; doi:10.3390/ph15080938)
Supplement: Supplementary file 1 [file pharmaceuticals-15-00938-s001.zip › coords_all/dipeptides_400/ARG_VAL.xyz]

52
ARG_VAL_400.log	Energy: -693397.8006887
H          5.91170       -0.87882       -1.61020
C          5.44811       -0.33972       -0.77366
H          5.69582        0.72260       -0.89357
H          5.85845       -0.71106        0.17263
C          3.95271       -0.49783       -0.88581
O          3.33002       -0.12048       -1.86479
N          3.32346       -1.10183        0.16103
H          3.83979       -1.33712        0.99963
C          1.89450       -1.35824        0.11596
H          1.65836       -1.60434       -0.93248
C          1.50311       -2.50721        1.03788
H          2.27405       -3.28749        0.96631
H          1.48642       -2.13346        2.07276
C          0.15597       -3.14221        0.68868
H          0.22834       -3.62316       -0.30140
H         -0.04672       -3.94017        1.42155
C         -1.02896       -2.18131        0.67518
H         -1.10098       -1.63213        1.62637
H         -0.92521       -1.42812       -0.12248
N         -2.25617       -2.94753        0.44505
H         -2.18110       -3.95752        0.40373
C         -3.46813       -2.40988        0.33518
N         -3.62802       -1.09536        0.31771
H         -2.84890       -0.41037        0.21146
H         -4.56548       -0.71965        0.25628
N         -4.53849       -3.21935        0.25760
H         -4.44883       -4.22083        0.36054
H         -5.46079       -2.84906        0.07337
C          1.12011       -0.08099        0.48867
O          0.63520        0.09027        1.59511
N          1.00055        0.82172       -0.50615
H          1.55027        0.68162       -1.35522
C          0.29577        2.05644       -0.27181
H          0.82915        2.64905        0.49327
C          0.22069        2.88832       -1.56981
H          1.26997        2.99334       -1.89557
C         -0.56202        2.18675       -2.67902
H         -0.47263        2.75486       -3.61500
H         -0.19399        1.16818       -2.86391
H         -1.62853        2.11399       -2.42212
C         -0.33059        4.28641       -1.30211
H         -0.27006        4.89798       -2.21234
H         -1.38820        4.24653       -1.00003
H          0.23603        4.80534       -0.51418
C         -1.09398        1.73481        0.28276
O         -1.75436        0.79423       -0.15668
N         -1.56621        2.56514        1.21989
H         -0.94222        3.26259        1.60494
C         -2.86707        2.36251        1.82027
H         -3.09471        3.20278        2.48408
H         -3.63780        2.31145        1.03882
H         -2.89125        1.42985        2.40428
