# Supplementary material for: A Density Functional Theory and Information-Theoretic Approach Study of Interaction Energy and Polarizability for Base Pairs and Peptides
Source: Pharmaceuticals (Basel). 2022 Jul 28;15(8):938. doi: 10.3390/ph15080938 (PMC9415587; doi:10.3390/ph15080938)
Supplement: Supplementary file 1 [file pharmaceuticals-15-00938-s001.zip › coords_all/dipeptides_400/ASN_ALA.xyz]

36
ASN_ALA_700.log	Energy: -572217.0829398
H          1.93801        3.21224        1.34126
C          1.14782        3.25237        0.58252
H          1.42464        3.96023       -0.20856
H          0.21861        3.61853        1.04025
C          0.86807        1.91319       -0.05724
O          0.10872        1.79243       -1.00277
N          1.47836        0.83389        0.51116
H          2.28750        0.98172        1.11399
C          1.44355       -0.43886       -0.18004
H          1.75913       -0.31306       -1.22928
C          2.34747       -1.46466        0.51366
H          1.97974       -1.62682        1.53951
H          2.25602       -2.41051       -0.03513
C          3.78671       -0.99224        0.62445
O          4.06986        0.04721        1.19466
N          4.72058       -1.79093        0.06276
H          5.69182       -1.51029        0.12319
H          4.47878       -2.64443       -0.41849
C          0.04574       -1.06541       -0.28230
O         -0.15935       -1.93100       -1.10593
N         -0.86027       -0.64125        0.63098
H         -0.58112        0.09786        1.26602
C         -2.23612       -1.09490        0.64279
H         -2.28254       -1.90840       -0.09762
C         -2.65682       -1.61643        2.00958
H         -2.03798       -2.47596        2.29827
H         -2.55391       -0.83057        2.77344
H         -3.71161       -1.91100        1.97511
C         -3.22355       -0.01746        0.15398
O         -4.40194       -0.08747        0.44683
N         -2.69662        0.96232       -0.61157
H         -1.70872        0.95909       -0.85039
C         -3.52928        1.99554       -1.18012
H         -4.38416        2.16945       -0.51507
H         -2.94297        2.91724       -1.28472
H         -3.92073        1.71298       -2.17046
