# Supplementary material for: A Density Functional Theory and Information-Theoretic Approach Study of Interaction Energy and Polarizability for Base Pairs and Peptides
Source: Pharmaceuticals (Basel). 2022 Jul 28;15(8):938. doi: 10.3390/ph15080938 (PMC9415587; doi:10.3390/ph15080938)
Supplement: Supplementary file 1 [file pharmaceuticals-15-00938-s001.zip › coords_all/dipeptides_400/ASN_ARG.xyz]

50
ASN_ARG_200.log	Energy: -749936.0298248
H         -3.43128        3.29412        0.44450
C         -3.35925        2.77148       -0.51903
H         -3.40697        3.52287       -1.32068
H         -4.20353        2.08550       -0.65091
C         -2.07607        1.98217       -0.64996
O         -2.02378        0.90173       -1.20876
N         -0.97013        2.56082       -0.11275
H         -1.05264        3.45689        0.34957
C          0.33563        1.94826       -0.22349
H          0.66864        1.93820       -1.27308
C          1.32447        2.75958        0.61524
H          1.19779        3.83140        0.39028
H          1.10370        2.61770        1.68587
C          2.77686        2.39374        0.33699
O          3.08097        1.54027       -0.47985
N          3.68872        3.08208        1.04716
H          4.67117        2.89208        0.88586
H          3.43214        3.79422        1.71659
C          0.26889        0.49668        0.28825
O         -0.40713        0.22013        1.27666
N          1.01178       -0.39153       -0.37982
H          1.57184       -0.04480       -1.15380
C          1.09088       -1.79793       -0.03094
H          0.68180       -1.88405        0.98678
C          0.28804       -2.68024       -0.99736
H          0.78898       -2.67112       -1.97795
H          0.36017       -3.71244       -0.62698
C         -1.15897       -2.23326       -1.17535
H         -1.20157       -1.18990       -1.51906
H         -1.62727       -2.85282       -1.95724
C         -1.97681       -2.34820        0.10680
H         -2.07912       -3.40104        0.41263
H         -1.48905       -1.81642        0.93142
N         -3.31719       -1.78828       -0.06021
H         -3.85822       -2.14583       -0.84049
C         -3.84610       -0.77379        0.61147
N         -3.14542       -0.05974        1.48551
H         -2.11291       -0.00135        1.45086
H         -3.63117        0.58141        2.09805
N         -5.14784       -0.48798        0.42207
H         -5.76229       -1.13955       -0.04783
H         -5.56311        0.33653        0.83291
C          2.52999       -2.33512        0.05431
O          2.69563       -3.53130        0.16620
N          3.52861       -1.42690       -0.01332
H          3.32379       -0.43415       -0.06573
C          4.91716       -1.83300        0.05678
H          5.50238       -1.31742       -0.71577
H          5.35507       -1.61288        1.04203
H          4.96545       -2.91480       -0.10996
