# Supplementary material for: A Density Functional Theory and Information-Theoretic Approach Study of Interaction Energy and Polarizability for Base Pairs and Peptides
Source: Pharmaceuticals (Basel). 2022 Jul 28;15(8):938. doi: 10.3390/ph15080938 (PMC9415587; doi:10.3390/ph15080938)
Supplement: Supplementary file 1 [file pharmaceuticals-15-00938-s001.zip › coords_all/dipeptides_400/ASN_ASN.xyz]

40
ASN_ASN_700.log	Energy: -678086.4116005
H          1.51779        4.07351       -1.88127
C          2.07138        3.62179       -1.04935
H          2.49920        4.40935       -0.41723
H          2.90630        3.03002       -1.44995
C          1.22819        2.71988       -0.17564
O          1.65003        2.25672        0.86711
N         -0.00998        2.40709       -0.65724
H         -0.35007        2.90533       -1.47029
C         -0.98416        1.66349        0.12568
H         -1.34329        2.24259        0.99019
C         -2.17440        1.29650       -0.76792
H         -2.51339        2.20112       -1.29775
H         -1.87832        0.53750       -1.50774
C         -3.37135        0.84170        0.06497
O         -3.85788        1.56770        0.90190
N         -3.84134       -0.39388       -0.23874
H         -4.68465       -0.69936        0.23164
H         -3.37447       -0.99421       -0.91918
C         -0.41044        0.36394        0.68941
O         -0.80406       -0.09752        1.73758
N          0.47436       -0.26787       -0.12981
H          0.70020        0.16370       -1.01854
C          1.01780       -1.56578        0.17698
H          0.80036       -1.72410        1.24611
C          0.35557       -2.67142       -0.65675
H          0.65748       -2.58965       -1.70805
H          0.67003       -3.65438       -0.28169
C         -1.14677       -2.47278       -0.58397
O         -1.78236       -2.01192       -1.52144
N         -1.72349       -2.77865        0.60419
H         -2.63070       -2.35941        0.78187
H         -1.13541       -2.88830        1.42076
C          2.54666       -1.59302        0.04435
O          3.12256       -2.60463       -0.30045
N          3.15513       -0.42714        0.36584
H          2.58944        0.35281        0.69708
C          4.59444       -0.30823        0.39786
H          5.01881       -1.17574       -0.12046
H          4.91782        0.61244       -0.10715
H          4.97839       -0.29290        1.42932
