# Supplementary material for: A Density Functional Theory and Information-Theoretic Approach Study of Interaction Energy and Polarizability for Base Pairs and Peptides
Source: Pharmaceuticals (Basel). 2022 Jul 28;15(8):938. doi: 10.3390/ph15080938 (PMC9415587; doi:10.3390/ph15080938)
Supplement: Supplementary file 1 [file pharmaceuticals-15-00938-s001.zip › coords_all/dipeptides_400/ASN_ASP.xyz]

38
ASN_ASP_0.log	Energy: -690227.4078477
H          1.14063       -1.37929        2.78240
C          2.23480       -1.24523        2.73266
H          2.69033       -2.17851        2.37435
H          2.61430       -0.99468        3.72883
C          2.49816       -0.08453        1.80053
O          2.62752        1.05629        2.18383
N          2.51965       -0.41401        0.46403
H          2.30894       -1.37264        0.21069
C          2.32970        0.60048       -0.55062
H          2.75922        1.52541       -0.13795
C          3.05499        0.22023       -1.85613
H          3.88543       -0.45505       -1.61831
H          2.36713       -0.31437       -2.53221
C          3.69289        1.36866       -2.64000
O          4.81150        1.25664       -3.10591
N          2.92979        2.47292       -2.77287
H          3.30916        3.23486       -3.31857
H          1.95886        2.47464       -2.43819
C          0.83702        0.91169       -0.80356
O          0.51712        1.78554       -1.60518
N         -0.02490        0.16662       -0.11653
H          0.29892       -0.49336        0.58702
C         -1.46705        0.29766       -0.09333
H         -1.74267        1.34972        0.08718
C         -2.12516       -0.15184       -1.40610
H         -1.53622        0.24711       -2.24256
H         -2.09570       -1.25224       -1.47938
C         -3.59221        0.32233       -1.64061
O         -3.96815        0.35522       -2.80395
O         -4.26579        0.62658       -0.60312
C         -1.89799       -0.54551        1.13048
O         -1.05129       -1.15886        1.79542
N         -3.20228       -0.55300        1.34922
H         -3.79351       -0.01224        0.57104
C         -3.75049       -1.34505        2.41700
H         -3.23890       -2.31755        2.48524
H         -3.64047       -0.85120        3.39804
H         -4.82027       -1.50977        2.23335
