# Supplementary material for: A Density Functional Theory and Information-Theoretic Approach Study of Interaction Energy and Polarizability for Base Pairs and Peptides
Source: Pharmaceuticals (Basel). 2022 Jul 28;15(8):938. doi: 10.3390/ph15080938 (PMC9415587; doi:10.3390/ph15080938)
Supplement: Supplementary file 1 [file pharmaceuticals-15-00938-s001.zip › coords_all/dipeptides_400/ASN_CYS.xyz]

37
ASN_CYS_800.log	Energy: -822085.3467347
H         -4.84448       -2.62064        0.82764
C         -5.23547       -1.67410        0.43677
H         -5.92641       -1.22905        1.16414
H         -5.80402       -1.86253       -0.48324
C         -4.15364       -0.66844        0.12739
O         -4.41072        0.45287       -0.29142
N         -2.87723       -1.06493        0.33587
H         -2.62102       -1.98264        0.68907
C         -1.80142       -0.16591        0.02819
H         -1.92410        0.18155       -1.01266
C         -1.77858        1.07918        0.95897
H         -2.76891        1.19330        1.41446
H         -1.02941        0.96874        1.75328
C         -1.45134        2.30305        0.12984
O         -0.30843        2.72658        0.01237
N         -2.51200        2.81161       -0.52398
H         -2.35720        3.55625       -1.19240
H         -3.39227        2.29657       -0.51728
C         -0.47694       -0.91796        0.15379
O         -0.41499       -2.01665        0.66740
N          0.59706       -0.22249       -0.28392
H          0.45208        0.67783       -0.73243
C          1.95424       -0.68985       -0.05237
H          1.99084       -1.11555        0.96501
C          2.35261       -1.80447       -1.02428
H          1.50684       -2.50066       -1.09714
H          2.56108       -1.39295       -2.02124
S          3.74365       -2.82507       -0.45500
H          4.66375       -1.84696       -0.54472
C          2.93709        0.49243       -0.10855
O          4.08325        0.33316       -0.48492
N          2.44665        1.69032        0.28007
H          1.47067        1.80574        0.53958
C          3.26086        2.88490        0.23930
H          4.04185        2.75764       -0.51990
H          2.62500        3.74113       -0.01781
H          3.75050        3.08044        1.20586
