# Supplementary material for: A Density Functional Theory and Information-Theoretic Approach Study of Interaction Energy and Polarizability for Base Pairs and Peptides
Source: Pharmaceuticals (Basel). 2022 Jul 28;15(8):938. doi: 10.3390/ph15080938 (PMC9415587; doi:10.3390/ph15080938)
Supplement: Supplementary file 1 [file pharmaceuticals-15-00938-s001.zip › coords_all/dipeptides_400/ASN_GLN.xyz]

43
ASN_GLN_400.log	Energy: -702750.5942528
H         -1.66152       -3.80692       -2.69637
C         -1.70515       -3.91254       -1.60511
H         -0.87477       -4.53522       -1.25368
H         -2.64294       -4.41793       -1.33336
C         -1.64504       -2.58595       -0.88255
O         -1.28521       -2.47734        0.26907
N         -2.02172       -1.48524       -1.61344
H         -2.45329       -1.62229       -2.51832
C         -2.19963       -0.20691       -0.95119
H         -2.39104        0.55106       -1.72697
C         -3.37006       -0.15183        0.02732
H         -4.25690       -0.58314       -0.46041
H         -3.13847       -0.73207        0.92889
C         -3.69744        1.30601        0.32441
O         -3.82909        2.10541       -0.57895
N         -3.88303        1.61607        1.63362
H         -3.97244        2.60357        1.84402
H         -3.42246        1.04165        2.32769
C         -0.92231        0.22353       -0.21609
O         -0.96590        0.80328        0.84610
N          0.24951       -0.00668       -0.87769
H          0.21436       -0.66835       -1.64517
C          1.49969        0.11504       -0.15047
H          1.41723       -0.41260        0.81347
C          2.62909       -0.49535       -0.99173
H          2.35952       -1.54235       -1.20736
H          2.67840        0.04458       -1.95159
C          4.00471       -0.48410       -0.32136
H          4.73381       -0.92912       -1.01020
H          4.31699        0.54168       -0.08574
C          4.00127       -1.35906        0.92804
O          4.15273       -2.56126        0.85581
N          3.78597       -0.69117        2.08779
H          3.66902       -1.24303        2.92838
H          3.48187        0.28144        2.06474
C          1.82815        1.56608        0.21543
O          2.58424        1.80960        1.14420
N          1.31172        2.51145       -0.59434
H          0.63001        2.20386       -1.27641
C          1.49480        3.92375       -0.35231
H          1.84561        4.43521       -1.25940
H          0.55978        4.39496       -0.01565
H          2.24906        4.03051        0.43512
