# Supplementary material for: A Density Functional Theory and Information-Theoretic Approach Study of Interaction Energy and Polarizability for Base Pairs and Peptides
Source: Pharmaceuticals (Basel). 2022 Jul 28;15(8):938. doi: 10.3390/ph15080938 (PMC9415587; doi:10.3390/ph15080938)
Supplement: Supplementary file 1 [file pharmaceuticals-15-00938-s001.zip › coords_all/dipeptides_400/ASN_GLU.xyz]

41
ASN_GLU_400.log	Energy: -714905.8688442
H         -1.09940        3.28098        2.71946
C         -0.18909        2.70829        2.49108
H          0.48335        2.71729        3.35547
H          0.28854        3.15027        1.60245
C         -0.55207        1.27693        2.16542
O         -0.20217        0.32287        2.84528
N         -1.29759        1.13833        1.03622
H         -1.31144        1.89097        0.33381
C         -1.64156       -0.16679        0.52694
H         -1.81676       -0.82164        1.39617
C         -2.91594       -0.06776       -0.33794
H         -3.49030        0.80071        0.00295
H         -2.62914        0.13127       -1.38204
C         -3.88336       -1.24286       -0.26496
O         -5.07948       -1.07171       -0.11017
N         -3.32666       -2.47057       -0.38761
H         -3.95307       -3.26365       -0.38843
H         -2.33466       -2.55610       -0.62196
C         -0.48923       -0.83334       -0.24665
O         -0.66460       -1.88064       -0.86055
N          0.71055       -0.22403       -0.17539
H          0.74086        0.73103        0.18544
C          1.81455       -0.58344       -1.03703
H          1.45206       -1.37468       -1.71096
C          2.28521        0.62960       -1.86015
H          2.79747        1.33781       -1.19123
H          3.02094        0.26123       -2.58833
C          1.12917        1.37875       -2.52370
H          1.54177        2.13821       -3.20758
H          0.49067        0.70640       -3.11637
C          0.24327        2.10955       -1.47954
O         -0.99317        2.05112       -1.62649
O          0.85280        2.62820       -0.51160
C          2.99337       -1.18210       -0.26489
O          4.01051       -1.51922       -0.84381
N          2.81803       -1.28382        1.07669
H          1.93557       -0.96835        1.46797
C          3.84042       -1.80764        1.94309
H          4.14532       -1.06707        2.69824
H          3.50226       -2.71581        2.46600
H          4.70608       -2.05838        1.31827
