# Supplementary material for: A Density Functional Theory and Information-Theoretic Approach Study of Interaction Energy and Polarizability for Base Pairs and Peptides
Source: Pharmaceuticals (Basel). 2022 Jul 28;15(8):938. doi: 10.3390/ph15080938 (PMC9415587; doi:10.3390/ph15080938)
Supplement: Supplementary file 1 [file pharmaceuticals-15-00938-s001.zip › coords_all/dipeptides_400/ASN_GLY.xyz]

33
ASN_GLY_600.log	Energy: -547549.2782471
H         -5.16183       -1.12034       -1.07579
C         -4.57866       -1.00634       -0.15430
H         -4.52789       -1.99160        0.32947
H         -5.07812       -0.29762        0.51741
C         -3.17677       -0.58546       -0.53131
O         -2.56579       -1.11161       -1.44266
N         -2.63240        0.41843        0.21427
H         -3.10005        0.72348        1.05855
C         -1.26456        0.83880       -0.02162
H         -1.09072        0.77637       -1.10368
C         -1.01333        2.25619        0.45403
H         -1.73190        2.95203       -0.00549
H         -1.11374        2.30563        1.54923
C          0.40431        2.66918        0.07840
O          1.10058        1.99302       -0.65543
N          0.81933        3.84983        0.59085
H          1.77123        4.14115        0.40748
H          0.27233        4.35535        1.27214
C         -0.26516       -0.09423        0.68293
O          0.19883        0.17969        1.77215
N          0.04333       -1.20918       -0.01711
H         -0.46034       -1.37836       -0.88391
C          1.05397       -2.12492        0.44742
H          1.02485       -2.16940        1.54509
H          0.86227       -3.13415        0.06259
C          2.49877       -1.76791        0.07467
O          3.38725       -2.55306        0.33954
N          2.68298       -0.57048       -0.52268
H          1.89589        0.05348       -0.67071
C          4.00008       -0.07873       -0.84570
H          4.13589        0.93627       -0.44706
H          4.73591       -0.75414       -0.39362
H          4.16927       -0.05043       -1.93331
