# Supplementary material for: A Density Functional Theory and Information-Theoretic Approach Study of Interaction Energy and Polarizability for Base Pairs and Peptides
Source: Pharmaceuticals (Basel). 2022 Jul 28;15(8):938. doi: 10.3390/ph15080938 (PMC9415587; doi:10.3390/ph15080938)
Supplement: Supplementary file 1 [file pharmaceuticals-15-00938-s001.zip › coords_all/dipeptides_400/ASN_HIS.xyz]

43
ASN_HIS_300.log	Energy: -713420.3309644
H         -1.67428        4.23464       -0.85791
C         -2.65557        3.75025       -0.75809
H         -3.14634        3.72064       -1.73824
H         -3.25114        4.35378       -0.06230
C         -2.44795        2.38587       -0.14531
O         -2.04197        2.23821        0.99205
N         -2.69408        1.31079       -0.95109
H         -3.15886        1.45177       -1.83939
C         -2.65222       -0.03013       -0.39469
H         -3.25995       -0.05727        0.52409
C         -3.19191       -1.03940       -1.41953
H         -3.95896       -0.56095       -2.04397
H         -2.38641       -1.36817       -2.09640
C         -3.89240       -2.28830       -0.87256
O         -4.80589       -2.78020       -1.49939
N         -3.43370       -2.77690        0.30000
H         -3.86650       -3.62696        0.63880
H         -2.60318       -2.40517        0.76128
C         -1.24041       -0.41444        0.07078
O         -1.09113       -1.27099        0.92521
N         -0.21766        0.21529       -0.54410
H         -0.44483        0.93210       -1.22308
C          1.17257        0.01433       -0.17729
H          1.16433       -0.77844        0.58652
C          2.02906       -0.43814       -1.36761
H          1.41937       -1.11224       -1.98290
H          2.29968        0.44153       -1.97104
C          3.25276       -1.21809       -0.98475
N          3.33984       -2.55552       -1.28463
C          4.49819       -2.95249       -0.82679
H          4.90208       -3.96128       -0.89113
N          5.17556       -1.93142       -0.23675
H          6.08854       -1.98625        0.19381
C          4.39158       -0.80984       -0.32668
H          4.67251        0.15850        0.07149
C          1.74574        1.28737        0.47539
O          2.89732        1.63340        0.28129
N          0.88468        1.96974        1.26000
H         -0.07842        1.65976        1.34966
C          1.27329        3.17392        1.95595
H          2.13072        3.61890        1.43686
H          0.43167        3.87872        1.96200
H          1.56798        2.97051        2.99737
