# Supplementary material for: A Density Functional Theory and Information-Theoretic Approach Study of Interaction Energy and Polarizability for Base Pairs and Peptides
Source: Pharmaceuticals (Basel). 2022 Jul 28;15(8):938. doi: 10.3390/ph15080938 (PMC9415587; doi:10.3390/ph15080938)
Supplement: Supplementary file 1 [file pharmaceuticals-15-00938-s001.zip › coords_all/dipeptides_400/ASN_ILE.xyz]

45
ASN_ILE_500.log	Energy: -646216.5756738
H          5.61230        0.90160       -2.41696
C          5.12123       -0.07980       -2.38931
H          5.90800       -0.83778       -2.28316
H          4.57341       -0.24437       -3.32457
C          4.23822       -0.13694       -1.16440
O          4.69139        0.01685       -0.03772
N          2.92394       -0.35940       -1.38000
H          2.52733       -0.51404       -2.30266
C          2.01334       -0.46413       -0.27269
H          2.37662       -1.25487        0.40819
C          1.87647        0.85928        0.53062
H          2.71412        1.51761        0.27456
H          0.92698        1.35953        0.29269
C          1.91325        0.51196        2.00405
O          0.90094        0.23148        2.63003
N          3.15701        0.44604        2.52291
H          3.25990        0.06842        3.45669
H          3.95070        0.44675        1.88365
C          0.64495       -0.87937       -0.81171
O          0.44971       -1.04923       -2.00087
N         -0.31884       -0.99501        0.12957
H         -0.10720       -0.66540        1.07449
C         -1.69851       -0.96710       -0.29477
H         -1.87532       -1.82192       -0.96796
C         -2.62900       -1.08331        0.93054
H         -2.25090       -1.95722        1.49064
C         -2.54376        0.14810        1.83552
H         -3.07602       -0.03110        2.77940
H         -1.50652        0.40901        2.09057
H         -2.99636        1.02289        1.34398
C         -4.07009       -1.39673        0.51170
H         -4.48219       -0.53524       -0.03901
H         -4.05727       -2.24523       -0.19441
C         -4.98751       -1.73831        1.68140
H         -5.97936       -2.04930        1.32565
H         -4.57113       -2.56170        2.28138
H         -5.13103       -0.87677        2.34782
C         -1.94492        0.33541       -1.08115
O         -1.33535        1.35367       -0.82183
N         -2.91063        0.25935       -2.03047
H         -3.29193       -0.65258       -2.24436
C         -3.26748        1.38471       -2.86337
H         -4.35420        1.54892       -2.86224
H         -2.76940        2.26883       -2.45008
H         -2.92916        1.24371       -3.90080
