# Supplementary material for: A Density Functional Theory and Information-Theoretic Approach Study of Interaction Energy and Polarizability for Base Pairs and Peptides
Source: Pharmaceuticals (Basel). 2022 Jul 28;15(8):938. doi: 10.3390/ph15080938 (PMC9415587; doi:10.3390/ph15080938)
Supplement: Supplementary file 1 [file pharmaceuticals-15-00938-s001.zip › coords_all/dipeptides_400/ASN_LEU.xyz]

45
ASN_LEU_800.log	Energy: -646218.1690521
H          5.15351       -2.08728       -1.62236
C          5.51594       -1.37482       -0.87225
H          6.18221       -0.64301       -1.34676
H          6.10161       -1.90710       -0.11144
C          4.40324       -0.62845       -0.17721
O          4.62757        0.22391        0.67304
N          3.14004       -0.94604       -0.53922
H          2.91108       -1.63245       -1.25297
C          2.03514       -0.29234        0.10166
H          2.14125       -0.41215        1.19386
C          1.96918        1.22742       -0.22482
H          2.95050        1.55274       -0.58834
H          1.21163        1.43169       -0.99330
C          1.61284        1.97740        1.03996
O          0.45417        2.26180        1.32513
N          2.66160        2.21200        1.84792
H          2.48682        2.59783        2.76767
H          3.55821        1.77690        1.63027
C          0.73278       -0.94775       -0.35872
O          0.71154       -1.71406       -1.29927
N         -0.35630       -0.53634        0.33283
H         -0.22206        0.15737        1.06477
C         -1.70492       -0.72647       -0.16642
H         -1.69366       -1.62330       -0.79883
C         -2.67115       -0.90917        1.01036
H         -2.30596       -1.76677        1.60111
H         -2.59644       -0.01967        1.66195
C         -4.14052       -1.14071        0.64285
H         -4.51713       -0.23492        0.14061
C         -4.30787       -2.30933       -0.32676
H         -3.82343       -3.21792        0.06845
H         -5.37348       -2.53608       -0.47697
H         -3.87559       -2.06806       -1.30674
C         -4.95245       -1.35821        1.91872
H         -6.02315       -1.46026        1.69120
H         -4.62904       -2.27804        2.43223
H         -4.83290       -0.52039        2.62198
C         -2.16685        0.42267       -1.07545
O         -3.02361        0.23670       -1.91828
N         -1.60563        1.63603       -0.84690
H         -0.96412        1.78447       -0.06889
C         -2.06227        2.79273       -1.58473
H         -2.21728        2.51628       -2.63512
H         -3.01808        3.17887       -1.19594
H         -1.30724        3.58538       -1.51931
