# Supplementary material for: A Density Functional Theory and Information-Theoretic Approach Study of Interaction Energy and Polarizability for Base Pairs and Peptides
Source: Pharmaceuticals (Basel). 2022 Jul 28;15(8):938. doi: 10.3390/ph15080938 (PMC9415587; doi:10.3390/ph15080938)
Supplement: Supplementary file 1 [file pharmaceuticals-15-00938-s001.zip › coords_all/dipeptides_400/ASN_LYS.xyz]

48
ASN_LYS_400.log	Energy: -681197.7820053
H          3.60123        3.06331       -1.46929
C          3.26903        3.55804       -0.54468
H          2.79045        4.50739       -0.81066
H          4.14693        3.75570        0.08215
C          2.34379        2.62308        0.18259
O          2.76210        1.63008        0.79702
N          1.03605        2.88746        0.14771
H          0.71137        3.63736       -0.45126
C          0.08281        1.91240        0.63089
H          0.34567        1.63352        1.66145
C         -1.32996        2.49739        0.65344
H         -1.28578        3.51774        1.06801
H         -1.75320        2.56401       -0.36102
C         -2.23486        1.67988        1.57904
O         -1.75977        1.01648        2.48062
N         -3.55472        1.76885        1.33997
H         -4.16959        1.17872        1.88934
H         -3.92957        2.25656        0.53933
C          0.16969        0.64395       -0.24788
O          0.81637        0.62552       -1.28187
N         -0.52109       -0.40790        0.22999
H         -1.05302       -0.31545        1.09899
C         -0.81132       -1.58071       -0.56424
H         -0.76444       -1.28278       -1.62567
C          0.17659       -2.73954       -0.35181
H          0.18996       -3.00990        0.71675
H         -0.20628       -3.62092       -0.88591
C          1.58930       -2.43412       -0.86097
H          2.09319       -3.37645       -1.12514
H          1.50428       -1.84554       -1.78820
C          2.47228       -1.67086        0.13092
H          1.90418       -0.88245        0.64226
H          2.83945       -2.36238        0.90884
C          3.64093       -1.02842       -0.59238
H          4.28791       -1.77479       -1.07368
H          3.26025       -0.33141       -1.35282
N          4.46599       -0.21689        0.35389
H          4.69174       -0.74496        1.20328
H          5.34837        0.09017       -0.06470
H          3.87321        0.65988        0.62300
C         -2.26366       -1.98223       -0.23411
O         -2.88220       -1.41349        0.64342
N         -2.76359       -2.99472       -0.97705
H         -2.20150       -3.36787       -1.73075
C         -4.10845       -3.50384       -0.79574
H         -4.75061       -3.25637       -1.65309
H         -4.09687       -4.59352       -0.66098
H         -4.52197       -3.03561        0.10377
