# Supplementary material for: A Density Functional Theory and Information-Theoretic Approach Study of Interaction Energy and Polarizability for Base Pairs and Peptides
Source: Pharmaceuticals (Basel). 2022 Jul 28;15(8):938. doi: 10.3390/ph15080938 (PMC9415587; doi:10.3390/ph15080938)
Supplement: Supplementary file 1 [file pharmaceuticals-15-00938-s001.zip › coords_all/dipeptides_400/ASN_MET.xyz]

43
ASN_MET_200.log	Energy: -871416.3311194
H         -5.71981       -2.98461        0.57313
C         -5.20845       -2.25941        1.21975
H         -4.58182       -2.79393        1.94392
H         -5.98266       -1.68931        1.74892
C         -4.42938       -1.30437        0.33854
O         -4.97341       -0.59545       -0.48610
N         -3.08495       -1.29693        0.52281
H         -2.62949       -1.84754        1.24356
C         -2.22077       -0.44097       -0.24871
H         -2.46317       -0.51823       -1.31949
C         -2.37299        1.03420        0.16498
H         -3.45044        1.26279        0.14408
H         -1.99892        1.17154        1.19060
C         -1.69133        2.01380       -0.77349
O         -1.34547        1.71548       -1.90578
N         -1.57410        3.27474       -0.29360
H         -1.02380        3.91615       -0.85163
H         -1.58693        3.42389        0.70602
C         -0.78585       -0.88490        0.02436
O         -0.49239       -1.49378        1.03704
N          0.13140       -0.48113       -0.88810
H         -0.21010        0.18196       -1.58536
C          1.49616       -0.33180       -0.44690
H          1.88610       -1.30968       -0.12556
C          2.32594        0.21603       -1.61156
H          2.19836       -0.47254       -2.46130
H          1.88627        1.17925       -1.92152
C          3.80872        0.43049       -1.32903
H          4.32202        0.72869       -2.25485
H          3.95920        1.23690       -0.59715
S          4.68439       -0.99662       -0.60780
C          4.23224       -2.29150       -1.78847
H          3.16101       -2.53080       -1.74302
H          4.50748       -1.99698       -2.81038
H          4.80555       -3.18458       -1.51156
C          1.53277        0.62657        0.76247
O          0.70658        1.51411        0.88620
N          2.55722        0.41894        1.61688
H          3.16646       -0.37319        1.43501
C          2.75772        1.21814        2.80318
H          2.04860        2.05252        2.76622
H          2.56896        0.63501        3.71657
H          3.78183        1.61553        2.84326
