# Supplementary material for: A Density Functional Theory and Information-Theoretic Approach Study of Interaction Energy and Polarizability for Base Pairs and Peptides
Source: Pharmaceuticals (Basel). 2022 Jul 28;15(8):938. doi: 10.3390/ph15080938 (PMC9415587; doi:10.3390/ph15080938)
Supplement: Supplementary file 1 [file pharmaceuticals-15-00938-s001.zip › coords_all/dipeptides_400/ASN_PHE.xyz]

46
ASN_PHE_600.log	Energy: -717191.8418074
H          0.24048        2.16273        2.63042
C         -0.82337        2.08415        2.36928
H         -1.08838        2.87094        1.65290
H         -1.40466        2.20626        3.29233
C         -1.07391        0.68845        1.84709
O         -0.90046       -0.29674        2.54046
N         -1.49706        0.59266        0.55664
H         -1.43298        1.40405       -0.04999
C         -1.83516       -0.69019       -0.03036
H         -2.19128       -1.31872        0.80078
C         -2.94621       -0.53453       -1.04975
H         -2.66568        0.20919       -1.81362
H         -3.07153       -1.48737       -1.58518
C         -4.26155       -0.17336       -0.37571
O         -4.51019       -0.47042        0.77015
N         -5.14289        0.49854       -1.16850
H         -6.07092        0.67112       -0.80358
H         -4.96228        0.65879       -2.14826
C         -0.60902       -1.35767       -0.67031
O         -0.60564       -1.75328       -1.82377
N          0.47844       -1.41678        0.12966
H          0.42340       -1.08553        1.09513
C          1.78606       -1.62090       -0.43041
H          1.87346       -2.64328       -0.83648
C          2.10171       -0.63447       -1.59921
H          3.19587       -0.53960       -1.68524
H          1.72919       -1.08242       -2.52758
C          1.46998        0.72856       -1.43275
C          0.45407        1.13401       -2.30660
H          0.13042        0.44866       -3.09263
C         -0.15513        2.38283       -2.16999
H         -0.93429        2.68633       -2.87204
C          0.23706        3.24267       -1.14379
H         -0.23090        4.22297       -1.03660
C          1.24174        2.84288       -0.26039
H          1.55492        3.50840        0.54590
C          1.85174        1.59742       -0.40180
H          2.62365        1.29276        0.30732
C          2.80382       -1.45099        0.69847
O          2.56007       -0.78620        1.68546
N          3.99795       -2.05510        0.47340
H          4.09466       -2.63128       -0.35228
C          5.10528       -1.95594        1.39739
H          4.77599       -1.33447        2.23758
H          5.39460       -2.94486        1.78076
H          5.98112       -1.48695        0.92590
