# Supplementary material for: A Density Functional Theory and Information-Theoretic Approach Study of Interaction Energy and Polarizability for Base Pairs and Peptides
Source: Pharmaceuticals (Basel). 2022 Jul 28;15(8):938. doi: 10.3390/ph15080938 (PMC9415587; doi:10.3390/ph15080938)
Supplement: Supplementary file 1 [file pharmaceuticals-15-00938-s001.zip › coords_all/dipeptides_400/ASN_PRO.xyz]

40
ASN_PRO_100.log	Energy: -620789.5177044
H          3.07363       -3.47254       -0.57716
C          3.46080       -2.68146        0.08029
H          4.31554       -2.19931       -0.40974
H          3.77647       -3.14788        1.02035
C          2.33478       -1.71728        0.37522
O          1.46599       -1.95722        1.19646
N          2.32207       -0.57867       -0.36012
H          3.10597       -0.30376       -0.94571
C          1.27772        0.39700       -0.15090
H          1.37433        0.84397        0.85080
C          1.34776        1.49067       -1.22262
H          1.17711        1.00137       -2.19372
H          0.52848        2.20390       -1.05400
C          2.69658        2.18546       -1.28116
O          3.72780        1.56576       -1.46657
N          2.68066        3.53050       -1.12332
H          3.55945        4.02926       -1.18947
H          1.82493        4.04895       -0.99462
C         -0.09416       -0.28383       -0.31243
O         -0.36333       -0.81758       -1.37997
N         -0.97212       -0.19952        0.70649
C         -0.67437        0.24582        2.07451
H         -0.40962        1.31267        2.09845
H          0.16584       -0.34694        2.46754
C         -1.97408       -0.04206        2.82580
H         -2.68651        0.78413        2.69103
H         -1.80328       -0.19002        3.89963
C         -2.51601       -1.28259        2.11559
H         -3.58871       -1.43390        2.27966
H         -1.96099       -2.17853        2.42866
C         -2.21215       -0.99107        0.65008
H         -2.01658       -1.89429        0.05390
C         -3.33230       -0.18035       -0.02768
O         -4.27104        0.27393        0.59798
N         -3.15169       -0.02289       -1.35997
H         -2.30192       -0.41758       -1.75984
C         -4.05734        0.74947       -2.17485
H         -4.87780        1.09019       -1.53289
H         -3.55933        1.62851       -2.61200
H         -4.47368        0.14369       -2.99307
