# Supplementary material for: A Density Functional Theory and Information-Theoretic Approach Study of Interaction Energy and Polarizability for Base Pairs and Peptides
Source: Pharmaceuticals (Basel). 2022 Jul 28;15(8):938. doi: 10.3390/ph15080938 (PMC9415587; doi:10.3390/ph15080938)
Supplement: Supplementary file 1 [file pharmaceuticals-15-00938-s001.zip › coords_all/dipeptides_400/ASN_SER.xyz]

37
ASN_SER_900.log	Energy: -619424.0646042
H          5.25376       -1.41752        1.56258
C          4.72799       -0.45413        1.57733
H          5.45719        0.32191        1.31077
H          4.33618       -0.26390        2.58326
C          3.65397       -0.48077        0.51691
O          3.91073       -0.69629       -0.65932
N          2.38150       -0.26950        0.93649
H          2.17253        0.09166        1.86283
C          1.33668       -0.14916       -0.04456
H          1.65312        0.60833       -0.78761
C          1.07188       -1.46955       -0.80723
H          1.95444       -2.11098       -0.71599
H          0.20092       -2.00161       -0.40464
C          0.82650       -1.12753       -2.26453
O         -0.29691       -0.87560       -2.68801
N          1.94601       -1.03594       -3.00059
H          1.87629       -0.67758       -3.94541
H          2.84831       -1.06751       -2.52827
C          0.08690        0.43869        0.61491
O          0.16687        1.05103        1.67079
N         -1.04047        0.26621       -0.09078
H         -0.96685       -0.23227       -0.97888
C         -2.24840        1.06281        0.06975
H         -1.94227        2.08944        0.33413
C         -2.97865        1.06591       -1.27697
H         -3.39400        0.05813       -1.44789
H         -3.83508        1.74873       -1.20466
O         -2.14143        1.48926       -2.31674
H         -1.65752        0.73272       -2.67584
C         -3.16959        0.53111        1.18093
O         -4.30636        0.17610        0.93932
N         -2.60709        0.51809        2.41178
H         -1.64660        0.84545        2.49425
C         -3.31693        0.04126        3.57443
H         -2.79314       -0.80403        4.04500
H         -3.44007        0.83703        4.32416
H         -4.30862       -0.29184        3.24783
