# Supplementary material for: A Density Functional Theory and Information-Theoretic Approach Study of Interaction Energy and Polarizability for Base Pairs and Peptides
Source: Pharmaceuticals (Basel). 2022 Jul 28;15(8):938. doi: 10.3390/ph15080938 (PMC9415587; doi:10.3390/ph15080938)
Supplement: Supplementary file 1 [file pharmaceuticals-15-00938-s001.zip › coords_all/dipeptides_400/ASN_THR.xyz]

40
ASN_THR_200.log	Energy: -644090.4516426
H         -4.98484       -0.83907        0.00189
C         -4.18935       -1.47662       -0.40273
H         -4.52489       -1.95101       -1.33191
H         -3.96540       -2.27479        0.31969
C         -2.91302       -0.72036       -0.68801
O         -2.05314       -1.16060       -1.43315
N         -2.77094        0.47490       -0.05041
H         -3.42276        0.71397        0.68676
C         -1.51422        1.20074       -0.12559
H         -1.20266        1.22493       -1.17843
C         -1.64550        2.61335        0.40854
H         -2.45091        3.16071       -0.10468
H         -1.87054        2.56880        1.48663
C         -0.32116        3.34822        0.23145
O          0.64863        2.82105       -0.27858
N         -0.30828        4.62756        0.67203
H          0.56226        5.14174        0.62386
H         -1.09624        5.03474        1.15398
C         -0.44794        0.46529        0.70378
O         -0.38315        0.60364        1.90975
N          0.34242       -0.32631       -0.04075
H          0.11892       -0.42647       -1.02568
C          1.36285       -1.20669        0.45961
H          1.34221       -1.14921        1.55889
C          1.04754       -2.64233       -0.00923
H          1.98630       -3.21032        0.04670
C         -0.02351       -3.28480        0.85784
H         -0.93637       -2.66553        0.84598
H         -0.27396       -4.28050        0.46729
H          0.30891       -3.38463        1.89999
O          0.65933       -2.62396       -1.36519
H         -0.28531       -2.40957       -1.41458
C          2.76733       -0.76068        0.02462
O          3.70949       -1.52749        0.06735
N          2.87745        0.53244       -0.34974
H          2.06167        1.13785       -0.34766
C          4.16825        1.07292       -0.70343
H          4.89533        0.90740        0.10522
H          4.56741        0.58936       -1.60767
H          4.06498        2.14863       -0.88578
