# Supplementary material for: A Density Functional Theory and Information-Theoretic Approach Study of Interaction Energy and Polarizability for Base Pairs and Peptides
Source: Pharmaceuticals (Basel). 2022 Jul 28;15(8):938. doi: 10.3390/ph15080938 (PMC9415587; doi:10.3390/ph15080938)
Supplement: Supplementary file 1 [file pharmaceuticals-15-00938-s001.zip › coords_all/dipeptides_400/ASN_TRP.xyz]

50
ASN_TRP_0.log	Energy: -799762.4782227
H         -5.39650       -4.13818       -0.07109
C         -5.01162       -3.55890        0.77820
H         -4.16026       -4.08328        1.22772
H         -5.82297       -3.47496        1.51274
C         -4.66580       -2.17145        0.28906
O         -5.50289       -1.44654       -0.23089
N         -3.38659       -1.77284        0.46938
H         -2.65533       -2.40301        0.78689
C         -2.94167       -0.50441       -0.04772
H         -3.17630       -0.46873       -1.12821
C         -3.63476        0.70009        0.63304
H         -4.52613        0.34536        1.16207
H         -2.96547        1.19699        1.34642
C         -4.01562        1.69067       -0.45028
O         -3.24228        2.55050       -0.82923
N         -5.23188        1.46318       -0.99692
H         -5.47477        1.98244       -1.83148
H         -5.69657        0.57911       -0.79804
C         -1.41585       -0.45602        0.07009
O         -0.78367       -1.46069        0.36747
N         -0.84292        0.73197       -0.18568
H         -1.38620        1.57458       -0.41480
C          0.59582        0.84029       -0.13692
H          0.95511        0.24238        0.71468
C          1.25117        0.28299       -1.42523
H          0.74986       -0.67371       -1.63959
H          1.03735        0.97105       -2.25676
C          2.71976        0.05194       -1.27181
C          3.76128        0.69940       -1.88408
H          3.73459        1.48722       -2.63380
N          4.96102        0.21559       -1.40983
H          5.87422        0.50858       -1.72510
C          4.71940       -0.76249       -0.47538
C          5.60094       -1.55012        0.27840
H          6.68251       -1.44505        0.18124
C          5.04405       -2.47161        1.15143
H          5.70223       -3.10019        1.75317
C          3.64544       -2.61818        1.27750
H          3.24943       -3.35975        1.97237
C          2.77258       -1.84219        0.53161
H          1.68805       -1.95918        0.61821
C          3.31345       -0.89434       -0.35907
C          0.96205        2.30734        0.07338
O          0.19484        3.19805       -0.22883
N          2.20027        2.50804        0.58836
H          2.78615        1.69522        0.74169
C          2.76679        3.82746        0.73910
H          1.97831        4.55331        0.50998
H          3.11752        3.99289        1.76755
H          3.60898        3.98756        0.04829
