# Supplementary material for: A Density Functional Theory and Information-Theoretic Approach Study of Interaction Energy and Polarizability for Base Pairs and Peptides
Source: Pharmaceuticals (Basel). 2022 Jul 28;15(8):938. doi: 10.3390/ph15080938 (PMC9415587; doi:10.3390/ph15080938)
Supplement: Supplementary file 1 [file pharmaceuticals-15-00938-s001.zip › coords_all/dipeptides_400/ASN_TYR.xyz]

47
ASN_TYR_200.log	Energy: -764407.5174623
H         -6.78927       -1.41488        1.21768
C         -5.96253       -1.93180        0.71385
H         -6.39758       -2.54285       -0.08777
H         -5.44093       -2.57877        1.42879
C         -5.06338       -0.89393        0.08474
O         -5.48839       -0.06986       -0.71295
N         -3.76224       -0.91710        0.45728
H         -3.36507       -1.65817        1.02743
C         -2.82479       -0.02471       -0.17087
H         -2.90022       -0.15821       -1.26611
C         -3.10880        1.46389        0.14999
H         -4.13583        1.55703        0.51867
H         -2.41793        1.84982        0.91042
C         -2.92940        2.25837       -1.12845
O         -1.83784        2.68674       -1.46718
N         -4.04751        2.35323       -1.87688
H         -3.96289        2.73681       -2.81022
H         -4.84604        1.76820       -1.63828
C         -1.40893       -0.44221        0.23401
O         -1.21671       -1.47502        0.86313
N         -0.43279        0.38828       -0.16788
H         -0.67369        1.27258       -0.62913
C          0.97200        0.09097        0.08560
H          1.08248       -1.00364        0.04248
C          1.85636        0.75522       -0.96754
H          1.40318        0.57218       -1.95293
H          1.85117        1.83902       -0.78217
C          3.27124        0.22709       -0.95059
C          4.27198        0.83014       -0.17617
H          4.01636        1.70347        0.42565
C          5.56581        0.32273       -0.15099
H          6.34776        0.79071        0.44755
C          5.88924       -0.81108       -0.90213
O          7.16324       -1.26744       -0.84588
H          7.25061       -2.04546       -1.40680
C          4.90310       -1.42617       -1.67683
H          5.14957       -2.30996       -2.27112
C          3.61055       -0.90579       -1.69505
H          2.85125       -1.39269       -2.31276
C          1.34753        0.56613        1.50445
O          1.93300        1.61321        1.69742
N          0.93017       -0.26862        2.48543
H          0.36356       -1.06516        2.20667
C          1.10422        0.04080        3.88482
H          0.14166        0.24149        4.37974
H          1.60433       -0.78431        4.41143
H          1.72893        0.93854        3.95275
