# Supplementary material for: A Density Functional Theory and Information-Theoretic Approach Study of Interaction Energy and Polarizability for Base Pairs and Peptides
Source: Pharmaceuticals (Basel). 2022 Jul 28;15(8):938. doi: 10.3390/ph15080938 (PMC9415587; doi:10.3390/ph15080938)
Supplement: Supplementary file 1 [file pharmaceuticals-15-00938-s001.zip › coords_all/dipeptides_400/ASN_VAL.xyz]

42
ASN_VAL_500.log	Energy: -621548.7730393
H         -3.04550        3.60552        0.83839
C         -2.83544        2.99757       -0.04801
H         -2.27989        3.61676       -0.76733
H         -3.77165        2.66730       -0.51555
C         -1.96107        1.83740        0.36331
O         -1.17676        1.91420        1.29871
N         -2.06689        0.72247       -0.40173
H         -2.86469        0.63211       -1.02763
C         -1.41571       -0.51984       -0.01982
H         -1.42060       -0.57645        1.08277
C         -2.14176       -1.72090       -0.62873
H         -1.96682       -1.71138       -1.71361
H         -1.68518       -2.64090       -0.24253
C         -3.64128       -1.67318       -0.40208
O         -4.33350       -0.81559       -0.92108
N         -4.15520       -2.62560        0.41099
H         -5.15482       -2.62922        0.57237
H         -3.58456       -3.35055        0.81915
C          0.05721       -0.54562       -0.48183
O          0.43286       -1.30378       -1.36471
N          0.86169        0.32244        0.15479
H          0.44195        0.92387        0.86635
C          2.24329        0.53555       -0.25506
H          2.28197        0.35152       -1.34266
C          2.70659        1.96336        0.04165
H          2.80538        2.04576        1.13643
C          4.08459        2.19881       -0.57512
H          4.44314        3.20960       -0.33481
H          4.81911        1.47894       -0.19240
H          4.03644        2.11225       -1.67279
C          1.69984        2.99709       -0.46343
H          1.50620        2.85608       -1.53949
H          0.74164        2.94287        0.07171
H          2.10091        4.01124       -0.32489
C          3.14343       -0.51072        0.43725
O          3.86279       -0.23137        1.37513
N          3.02824       -1.75378       -0.09226
H          2.32794       -1.88532       -0.81874
C          3.71224       -2.89297        0.47024
H          4.28327       -3.43103       -0.29999
H          4.40463       -2.52301        1.23505
H          3.01084       -3.59882        0.94176
