# Supplementary material for: A Density Functional Theory and Information-Theoretic Approach Study of Interaction Energy and Polarizability for Base Pairs and Peptides
Source: Pharmaceuticals (Basel). 2022 Jul 28;15(8):938. doi: 10.3390/ph15080938 (PMC9415587; doi:10.3390/ph15080938)
Supplement: Supplementary file 1 [file pharmaceuticals-15-00938-s001.zip › coords_all/dipeptides_400/ASP_ALA.xyz]

34
ASP_ALA_0.log	Energy: -584361.9164250
H          5.66316       -0.30768       -1.29853
C          5.11013       -1.08582       -0.75445
H          5.80199       -1.53923       -0.03322
H          4.76155       -1.84644       -1.46446
C          3.98214       -0.41875        0.01926
O          4.21492        0.33792        0.94477
N          2.73987       -0.72234       -0.40614
H          2.57408       -1.36159       -1.17753
C          1.53742       -0.15716        0.16892
H          1.61555       -0.15718        1.26598
C          1.30886        1.29543       -0.28206
H          2.20246        1.86761        0.01372
H          1.22984        1.34195       -1.37820
C          0.06481        1.99227        0.32335
O         -0.38327        1.49836        1.40820
O         -0.40546        2.93864       -0.30413
C          0.38645       -1.07673       -0.27278
O          0.51083       -1.81468       -1.24118
N         -0.72431       -0.97282        0.48404
H         -0.68147       -0.18647        1.15849
C         -2.00015       -1.50960        0.06778
H         -1.81707       -2.09981       -0.84047
C         -2.62283       -2.40961        1.13458
H         -2.78610       -1.84134        2.06305
H         -3.59112       -2.78280        0.77606
H         -1.95857       -3.25624        1.35588
C         -3.03097       -0.44328       -0.34926
O         -4.02351       -0.79367       -0.97189
N         -2.78585        0.82406        0.02524
H         -1.97341        1.08096        0.60113
C         -3.61819        1.91845       -0.41062
H         -2.98158        2.81082       -0.47255
H         -4.04451        1.68065       -1.39434
H         -4.45599        2.10768        0.28229
