# Supplementary material for: A Density Functional Theory and Information-Theoretic Approach Study of Interaction Energy and Polarizability for Base Pairs and Peptides
Source: Pharmaceuticals (Basel). 2022 Jul 28;15(8):938. doi: 10.3390/ph15080938 (PMC9415587; doi:10.3390/ph15080938)
Supplement: Supplementary file 1 [file pharmaceuticals-15-00938-s001.zip › coords_all/dipeptides_400/ASP_ARG.xyz]

48
ASP_ARG_700.log	Energy: -762153.8086013
H          6.28327       -0.29395       -1.97000
C          5.80897        0.16435       -1.09307
H          5.74226        1.25030       -1.23197
H          6.44505       -0.05294       -0.22460
C          4.46364       -0.50037       -0.87758
O          4.34806       -1.70771       -0.79578
N          3.40587        0.34266       -0.75779
H          3.49179        1.32918       -0.97786
C          2.05651       -0.15763       -0.64154
H          1.88907       -0.95059       -1.39148
C          1.79315       -0.79599        0.73441
H          2.64330       -1.46246        0.94352
H          1.76246       -0.04141        1.53370
C          0.53246       -1.65488        0.83030
O         -0.06281       -1.92831       -0.25977
O          0.14690       -2.01191        1.95371
C          1.12096        1.01502       -0.98889
O          1.56331        2.07574       -1.41887
N         -0.18231        0.76827       -0.77890
H         -0.38717       -0.21326       -0.57265
C         -1.31525        1.59340       -1.17419
H         -1.16260        1.94444       -2.21181
C         -2.56954        0.72906       -1.05371
H         -2.64028        0.43995        0.00806
H         -3.44721        1.36098       -1.24013
C         -2.59670       -0.52083       -1.94055
H         -3.03849       -0.28910       -2.92061
H         -1.57986       -0.89701       -2.13918
C         -3.39312       -1.65738       -1.29266
H         -4.36144       -1.26266       -0.93993
H         -3.60088       -2.44562       -2.03581
N         -2.64714       -2.19914       -0.17105
H         -1.57425       -2.18966       -0.22540
C         -3.15115       -2.65574        0.96333
N         -4.48311       -2.85841        1.08879
H         -5.09075       -2.80496        0.28557
H         -4.89101       -3.06328        1.98853
N         -2.34087       -2.91839        1.98088
H         -1.30980       -2.60980        1.96825
H         -2.70853       -3.38945        2.79515
C         -1.49045        2.84475       -0.27775
O         -2.51492        3.02384        0.35321
N         -0.44411        3.69736       -0.28932
H          0.38214        3.42239       -0.82081
C         -0.42443        4.89554        0.51517
H         -1.38253        4.96515        1.04233
H          0.38891        4.86696        1.25565
H         -0.29526        5.79193       -0.10926
