# Supplementary material for: A Density Functional Theory and Information-Theoretic Approach Study of Interaction Energy and Polarizability for Base Pairs and Peptides
Source: Pharmaceuticals (Basel). 2022 Jul 28;15(8):938. doi: 10.3390/ph15080938 (PMC9415587; doi:10.3390/ph15080938)
Supplement: Supplementary file 1 [file pharmaceuticals-15-00938-s001.zip › coords_all/dipeptides_400/ASP_ASN.xyz]

38
ASP_ASN_400.log	Energy: -690235.7808446
H         -0.34662        3.59229       -1.52675
C         -1.32089        3.40545       -1.04882
H         -2.07224        3.19767       -1.81950
H         -1.58772        4.31289       -0.48977
C         -1.16597        2.25199       -0.07116
O         -0.41942        2.40939        0.92038
N         -1.80615        1.13272       -0.38262
H         -3.24482        0.86292       -0.86118
C         -1.70994        0.07995        0.60399
H         -2.00661        0.43235        1.60867
C         -2.60306       -1.10080        0.18235
H         -2.16768       -1.55181       -0.72673
H         -2.62832       -1.87105        0.96157
C         -4.04504       -0.72444       -0.16687
O         -4.97453       -1.43977        0.11678
O         -4.17564        0.39699       -0.84220
C         -0.30249       -0.47393        0.81556
O         -0.00931       -1.14382        1.79748
N          0.56593       -0.25116       -0.20193
H          0.21276        0.32872       -0.95883
C          1.98042       -0.52737       -0.10267
H          2.14371       -0.88947        0.92592
C          2.46491       -1.58190       -1.08772
H          2.25394       -1.27454       -2.12262
H          3.55938       -1.65135       -1.01226
C          1.90328       -2.98852       -0.92990
O          2.07210       -3.81669       -1.80463
N          1.27228       -3.28000        0.23600
H          0.87020       -4.20717        0.29165
H          0.95654       -2.58298        0.91183
C          2.83048        0.75303       -0.21909
O          3.98844        0.70854       -0.60150
N          2.21549        1.88887        0.15621
H          1.25542        1.89931        0.52993
C          2.93220        3.13865        0.14659
H          3.40646        3.30703       -0.83153
H          2.21584        3.94227        0.35577
H          3.73169        3.15929        0.90522
