# Supplementary material for: A Density Functional Theory and Information-Theoretic Approach Study of Interaction Energy and Polarizability for Base Pairs and Peptides
Source: Pharmaceuticals (Basel). 2022 Jul 28;15(8):938. doi: 10.3390/ph15080938 (PMC9415587; doi:10.3390/ph15080938)
Supplement: Supplementary file 1 [file pharmaceuticals-15-00938-s001.zip › coords_all/dipeptides_400/ASP_ASP.xyz]

36
ASP_ASP_400.log	Energy: -702308.4676848
H         -5.36900       -2.61019        1.63520
C         -4.74891       -1.76534        1.96424
H         -3.98425       -2.11740        2.66869
H         -5.41017       -1.04927        2.47231
C         -4.16956       -1.08427        0.72470
O         -4.90716       -0.72897       -0.18001
N         -2.84002       -0.91900        0.75192
H         -2.26259       -1.33162        1.48326
C         -2.03910       -0.32449       -0.30257
H         -2.33782       -0.74083       -1.27828
C         -2.18197        1.20652       -0.37509
H         -3.21532        1.47821       -0.11988
H         -1.50570        1.67240        0.36125
C         -1.88106        1.82864       -1.77395
O         -2.44299        2.89751       -2.02382
O         -1.08477        1.17866       -2.50804
C         -0.59222       -0.76826        0.01214
O         -0.35537       -1.43294        1.02283
N          0.31904       -0.37731       -0.87647
H         -0.04723        0.27019       -1.62894
C          1.72313       -0.54070       -0.58650
H          1.87231       -1.53452       -0.13484
C          2.56767       -0.45503       -1.86923
H          1.97292       -0.84778       -2.70518
H          2.77518        0.60003       -2.11704
C          3.92262       -1.23102       -1.88418
O          4.45658       -1.47995       -0.76333
O          4.36215       -1.52258       -2.99867
C          2.16028        0.47768        0.49236
O          1.40395        1.31544        0.95824
N          3.45420        0.32626        0.85215
H          3.98851       -0.41914        0.31554
C          4.07113        1.20107        1.80306
H          3.32929        1.94793        2.11740
H          4.42248        0.66017        2.70075
H          4.94250        1.72612        1.37323
