# Supplementary material for: A Density Functional Theory and Information-Theoretic Approach Study of Interaction Energy and Polarizability for Base Pairs and Peptides
Source: Pharmaceuticals (Basel). 2022 Jul 28;15(8):938. doi: 10.3390/ph15080938 (PMC9415587; doi:10.3390/ph15080938)
Supplement: Supplementary file 1 [file pharmaceuticals-15-00938-s001.zip › coords_all/dipeptides_400/ASP_CYS.xyz]

35
ASP_CYS_600.log	Energy: -834225.6384770
H          2.42733       -2.56383       -2.35441
C          3.26750       -2.16961       -1.76455
H          3.66950       -1.28380       -2.27228
H          4.03321       -2.95179       -1.69977
C          2.76804       -1.86531       -0.36147
O          2.64920       -2.74135        0.47620
N          2.46157       -0.56706       -0.14382
H          2.45881        0.12892       -0.89205
C          1.84030       -0.10791        1.08107
H          2.17550       -0.75938        1.89808
C          2.22935        1.35354        1.34519
H          1.68327        1.73195        2.22219
H          3.29904        1.39756        1.60239
C          2.01334        2.36853        0.17092
O          2.28945        3.53259        0.42394
O          1.59658        1.88642       -0.93424
C          0.31121       -0.25105        1.06277
O         -0.30502       -0.68120        2.03331
N         -0.27618        0.18864       -0.06941
H          0.35583        0.78763       -0.65497
C         -1.70747        0.42712       -0.12411
H         -2.04901        0.74054        0.87864
C         -1.99637        1.51312       -1.14911
H         -1.25865        2.32230       -1.06891
H         -1.92996        1.08004       -2.15520
S         -3.68739        2.17639       -1.02055
H         -3.43094        3.03351       -0.01224
C         -2.46635       -0.86587       -0.48762
O         -3.01471       -1.02113       -1.56283
N         -2.43964       -1.79298        0.49924
H         -1.84762       -1.57953        1.30516
C         -2.96293       -3.12097        0.31109
H         -2.16048       -3.87539        0.29490
H         -3.67287       -3.38776        1.10900
H         -3.48679       -3.14148       -0.65195
