# Supplementary material for: A Density Functional Theory and Information-Theoretic Approach Study of Interaction Energy and Polarizability for Base Pairs and Peptides
Source: Pharmaceuticals (Basel). 2022 Jul 28;15(8):938. doi: 10.3390/ph15080938 (PMC9415587; doi:10.3390/ph15080938)
Supplement: Supplementary file 1 [file pharmaceuticals-15-00938-s001.zip › coords_all/dipeptides_400/ASP_GLN.xyz]

41
ASP_GLN_100.log	Energy: -714903.3845216
H         -0.13111        5.57371       -0.19103
C         -0.69239        4.79722       -0.72203
H         -0.19649        4.59860       -1.68372
H         -1.71881        5.13499       -0.91646
C         -0.64978        3.51907        0.08953
O          0.27752        3.26493        0.83974
N         -1.69707        2.67717       -0.08822
H         -2.28974        2.84334       -0.89262
C         -1.58196        1.29842        0.34623
H         -1.43891        1.27198        1.43455
C         -2.85200        0.52367       -0.00047
H         -3.71662        1.05349        0.43275
H         -2.99630        0.48675       -1.09156
C         -2.86870       -0.94080        0.52775
O         -2.11190       -1.17619        1.51617
O         -3.59117       -1.73230       -0.07394
C         -0.34177        0.67358       -0.32714
O          0.07090        1.08822       -1.39540
N          0.20995       -0.33383        0.38803
H         -0.38650       -0.65797        1.16121
C          1.21331       -1.21843       -0.15742
H          1.62025       -0.72891       -1.05450
C          2.35231       -1.46694        0.84033
H          1.98008       -2.09841        1.66443
H          3.13713       -2.02908        0.31555
C          2.93027       -0.16969        1.40893
H          2.16478        0.36927        1.98408
H          3.77322       -0.40542        2.07440
C          3.47334        0.69235        0.28000
O          4.44185        0.34401       -0.37045
N          2.79591        1.83978        0.04410
H          3.02168        2.33114       -0.81161
H          1.90265        2.05828        0.47963
C          0.66260       -2.57226       -0.63883
O          1.34046       -3.27177       -1.37441
N         -0.55483       -2.92192       -0.17981
H         -1.07244       -2.34452        0.49146
C         -1.21917       -4.12015       -0.63028
H         -2.30075       -3.94561       -0.55983
H         -0.93052       -4.32607       -1.66972
H         -0.94621       -5.00210       -0.02571
