# Supplementary material for: A Density Functional Theory and Information-Theoretic Approach Study of Interaction Energy and Polarizability for Base Pairs and Peptides
Source: Pharmaceuticals (Basel). 2022 Jul 28;15(8):938. doi: 10.3390/ph15080938 (PMC9415587; doi:10.3390/ph15080938)
Supplement: Supplementary file 1 [file pharmaceuticals-15-00938-s001.zip › coords_all/dipeptides_400/ASP_GLU.xyz]

39
ASP_GLU_800.log	Energy: -726975.3199067
H         -4.52203       -3.07400        1.76067
C         -5.06734       -2.77963        0.85495
H         -6.00317       -2.27772        1.13734
H         -5.33433       -3.67437        0.27695
C         -4.27759       -1.84238       -0.05297
O         -4.73387       -1.49141       -1.12840
N         -3.08521       -1.46053        0.43170
H         -2.74738       -1.76653        1.34112
C         -2.17608       -0.54247       -0.22871
H         -2.07195       -0.81091       -1.28981
C         -2.66846        0.90979       -0.14948
H         -3.69148        0.93474       -0.55800
H         -2.72459        1.22812        0.90282
C         -1.82175        1.95754       -0.92616
O         -1.01085        1.50375       -1.78379
O         -2.01765        3.13775       -0.62273
C         -0.82953       -0.71471        0.50298
O         -0.81000       -1.15791        1.64713
N          0.24333       -0.33661       -0.20438
H          0.01009        0.13907       -1.08631
C          1.55722       -0.11777        0.38448
H          1.62360       -0.73431        1.29060
C          2.66443       -0.51316       -0.60198
H          2.51415       -1.55921       -0.90618
H          2.55255        0.09316       -1.51894
C          4.08581       -0.39982       -0.07186
H          4.41156        0.64529        0.03615
H          4.13171       -0.83129        0.94483
C          5.14606       -1.16699       -0.94596
O          4.70511       -2.10660       -1.63715
O          6.31741       -0.76615       -0.82072
C          1.71506        1.33400        0.86806
O          2.34940        1.60569        1.87410
N          1.12514        2.27245        0.08725
H          0.54500        2.00622       -0.71166
C          1.10011        3.66473        0.45730
H          0.14364        4.08830        0.12115
H          1.19175        3.74463        1.54934
H          1.93615        4.23125        0.00990
