# Supplementary material for: A Density Functional Theory and Information-Theoretic Approach Study of Interaction Energy and Polarizability for Base Pairs and Peptides
Source: Pharmaceuticals (Basel). 2022 Jul 28;15(8):938. doi: 10.3390/ph15080938 (PMC9415587; doi:10.3390/ph15080938)
Supplement: Supplementary file 1 [file pharmaceuticals-15-00938-s001.zip › coords_all/dipeptides_400/ASP_GLY.xyz]

31
ASP_GLY_0.log	Energy: -559692.5670612
H         -0.41048        3.31828        0.93577
C          0.54754        3.12697        0.42884
H          1.37115        3.21402        1.14721
H          0.65181        3.88461       -0.36055
C          0.48972        1.75092       -0.21691
O         -0.37390        1.54536       -1.09615
N          1.35417        0.85537        0.24207
H          2.83670        0.92905        0.57163
C          1.34780       -0.41491       -0.45357
H          1.49093       -0.28391       -1.54130
C          2.46548       -1.30614        0.11576
H          2.19395       -1.57072        1.15285
H          2.55639       -2.23680       -0.45620
C          3.84569       -0.64809        0.18715
O          3.83643        0.61496        0.55193
O          4.85900       -1.27054       -0.02432
C          0.03518       -1.19780       -0.34938
O         -0.28082       -2.05324       -1.15159
N         -0.69983       -0.91087        0.76588
H         -0.37246       -0.11857        1.30934
C         -2.02481       -1.42802        0.95655
H         -2.12427       -2.31186        0.30966
H         -2.19842       -1.74876        1.99401
C         -3.16737       -0.47284        0.59987
O         -4.29822       -0.68500        1.00998
N         -2.83758        0.56901       -0.18372
H         -1.88064        0.71157       -0.53348
C         -3.83764        1.51706       -0.59904
H         -3.32638        2.40106       -0.99975
H         -4.50218        1.10505       -1.37701
H         -4.47096        1.80329        0.25345
