# Supplementary material for: A Density Functional Theory and Information-Theoretic Approach Study of Interaction Energy and Polarizability for Base Pairs and Peptides
Source: Pharmaceuticals (Basel). 2022 Jul 28;15(8):938. doi: 10.3390/ph15080938 (PMC9415587; doi:10.3390/ph15080938)
Supplement: Supplementary file 1 [file pharmaceuticals-15-00938-s001.zip › coords_all/dipeptides_400/ASP_HIS.xyz]

41
ASP_HIS_700.log	Energy: -725568.0653329
H         -6.19102       -2.41520        1.10516
C         -5.27679       -2.96628        0.84479
H         -5.58190       -3.89363        0.34341
H         -4.72290       -3.20408        1.76174
C         -4.47852       -2.12889       -0.14372
O         -4.90072       -1.90361       -1.26363
N         -3.30212       -1.66299        0.32076
H         -2.96888       -1.87317        1.25684
C         -2.41636       -0.81744       -0.45084
H         -2.32665       -1.21023       -1.47460
C         -2.93566        0.62747       -0.54416
H         -3.94410        0.57929       -0.98442
H         -3.03657        1.05412        0.46492
C         -2.09267        1.61232       -1.39461
O         -2.27564        2.80993       -1.18576
O         -1.26652        1.09910       -2.21660
C         -1.05036       -0.88436        0.25255
O         -0.95604       -1.24949        1.41601
N         -0.02203       -0.50056       -0.52899
H         -0.33826       -0.04946       -1.41484
C          1.28311       -0.17810        0.00618
H          1.39091       -0.69838        0.96777
C          2.36080       -0.65462       -0.97897
H          2.09505       -1.67629       -1.28821
H          2.31264       -0.03598       -1.89157
C          3.76704       -0.68117       -0.45919
N          4.75692       -1.33322       -1.15900
C          5.84586       -1.19698       -0.45053
H          6.82917       -1.59130       -0.70330
N          5.61745       -0.48612        0.68692
H          6.29694       -0.24105        1.39256
C          4.28637       -0.14552        0.69720
H          3.81453        0.45866        1.46704
C          1.41719        1.32670        0.32977
O          2.05770        1.70612        1.30289
N          0.81388        2.16481       -0.53244
H          0.21153        1.80973       -1.28534
C          0.75979        3.58997       -0.29850
H          0.85112        3.78077        0.77877
H          1.58058        4.12132       -0.80898
H         -0.20811        3.95118       -0.66967
