# Supplementary material for: A Density Functional Theory and Information-Theoretic Approach Study of Interaction Energy and Polarizability for Base Pairs and Peptides
Source: Pharmaceuticals (Basel). 2022 Jul 28;15(8):938. doi: 10.3390/ph15080938 (PMC9415587; doi:10.3390/ph15080938)
Supplement: Supplementary file 1 [file pharmaceuticals-15-00938-s001.zip › coords_all/dipeptides_400/ASP_ILE.xyz]

43
ASP_ILE_300.log	Energy: -658359.3637303
H         -5.60033       -3.24371       -0.89274
C         -5.27289       -2.54733       -0.11018
H         -4.85365       -3.10795        0.73483
H         -6.15764       -1.98974        0.22671
C         -4.29248       -1.56077       -0.72752
O         -4.56388       -0.96084       -1.75216
N         -3.13590       -1.40613       -0.05320
H         -2.92685       -1.93213        0.79010
C         -2.08984       -0.49217       -0.45930
H         -1.92681       -0.57327       -1.54447
C         -2.44974        0.97084       -0.14865
H         -3.40832        1.17942       -0.64936
H         -2.60815        1.09704        0.93274
C         -1.43068        2.04456       -0.60853
O         -1.50602        3.14392       -0.06547
O         -0.57976        1.68638       -1.48784
C         -0.82190       -0.94102        0.28895
O         -0.89336       -1.66645        1.27185
N          0.31594       -0.45096       -0.23895
H          0.13650        0.27662       -0.96466
C          1.58112       -0.48844        0.45846
H          1.48367       -1.21489        1.27706
C          2.71296       -0.94354       -0.48972
H          2.32132       -1.85076       -0.98317
C          2.98673        0.10690       -1.56822
H          3.61256       -0.30097       -2.37521
H          2.05325        0.47178       -2.02389
H          3.50758        0.97706       -1.13727
C          3.97632       -1.33259        0.28455
H          4.33318       -0.45831        0.84969
H          3.69939       -2.08302        1.04295
C          5.08878       -1.88851       -0.59914
H          4.72701       -2.72934       -1.21282
H          5.48318       -1.12387       -1.28431
H          5.93144       -2.25320        0.00634
C          1.94461        0.84718        1.13549
O          2.71791        0.86125        2.08393
N          1.39930        1.95716        0.60386
H          0.79068        1.91537       -0.22082
C          1.58683        3.25862        1.19720
H          1.69364        3.14914        2.28467
H          2.49371        3.76137        0.81953
H          0.70194        3.86177        0.95633
