# Supplementary material for: A Density Functional Theory and Information-Theoretic Approach Study of Interaction Energy and Polarizability for Base Pairs and Peptides
Source: Pharmaceuticals (Basel). 2022 Jul 28;15(8):938. doi: 10.3390/ph15080938 (PMC9415587; doi:10.3390/ph15080938)
Supplement: Supplementary file 1 [file pharmaceuticals-15-00938-s001.zip › coords_all/dipeptides_400/ASP_LEU.xyz]

43
ASP_LEU_500.log	Energy: -658348.0705115
H         -3.90854        1.96347       -2.24950
C         -4.09122        1.74053       -1.18867
H         -4.91164        1.01695       -1.10842
H         -4.35980        2.68027       -0.68988
C         -2.80279        1.21877       -0.58087
O         -1.85939        1.97262       -0.35339
N         -2.76518       -0.09849       -0.35177
H         -3.59250       -0.76486       -0.26487
C         -1.61566       -0.68001        0.28613
H         -1.52905       -0.30978        1.32724
C         -1.76752       -2.20771        0.29137
H         -1.66178       -2.54692       -0.75240
H         -0.97121       -2.66870        0.89378
C         -3.14579       -2.72795        0.82523
O         -4.15363       -2.09919        0.39144
O         -3.11269       -3.70525        1.56732
C         -0.33344       -0.32215       -0.46112
O         -0.19626       -0.45520       -1.65641
N          0.71976        0.02004        0.35435
H          0.50159        0.32527        1.29403
C          1.99010        0.40436       -0.21638
H          1.79597        0.86673       -1.19940
C          2.76142        1.38856        0.66298
H          2.78743        1.00052        1.69985
H          3.79776        1.37480        0.29613
C          2.25756        2.83653        0.66831
H          2.22773        3.17224       -0.38322
C          0.85691        3.00561        1.25804
H          0.82554        2.59691        2.28431
H          0.60140        4.07407        1.33011
H          0.07003        2.52360        0.66090
C          3.26165        3.71303        1.41796
H          2.96099        4.77101        1.39323
H          3.32104        3.40757        2.47573
H          4.27110        3.63081        0.98785
C          2.89456       -0.79948       -0.54475
O          3.99748       -0.62383       -1.03150
N          2.38597       -2.01699       -0.24993
H          1.44312       -2.04967        0.11816
C          3.06262       -3.23904       -0.59931
H          2.49945       -3.80710       -1.35521
H          4.04123       -2.96775       -1.01263
H          3.21005       -3.88164        0.28173
