# Supplementary material for: A Density Functional Theory and Information-Theoretic Approach Study of Interaction Energy and Polarizability for Base Pairs and Peptides
Source: Pharmaceuticals (Basel). 2022 Jul 28;15(8):938. doi: 10.3390/ph15080938 (PMC9415587; doi:10.3390/ph15080938)
Supplement: Supplementary file 1 [file pharmaceuticals-15-00938-s001.zip › coords_all/dipeptides_400/ASP_LYS.xyz]

46
ASP_LYS_0.log	Energy: -693409.3046629
H          5.33533       -3.55264       -0.88519
C          4.64368       -3.57498       -0.03244
H          5.22942       -3.83363        0.85851
H          3.87524       -4.33826       -0.20480
C          4.07620       -2.18430        0.15939
O          4.77039       -1.23474        0.46276
N          2.73538       -2.06148       -0.03109
H          2.15426       -2.83130       -0.34583
C          2.08786       -0.78325        0.08023
H          2.45798       -0.26658        0.97847
C          2.38392        0.12365       -1.14712
H          3.42944        0.45132       -1.06440
H          2.23703       -0.45418       -2.06744
C          1.43005        1.29392       -1.16793
O          1.57852        2.09054       -0.10539
O          0.55395        1.42995       -1.98117
C          0.58223       -1.02375        0.18170
O          0.05755       -1.99686       -0.33101
N         -0.10931       -0.03974        0.80236
H          0.39077        0.76115        1.17383
C         -1.53006        0.10883        0.60731
H         -1.78655       -0.53034       -0.25064
C         -2.32158       -0.37600        1.83836
H         -1.82391       -1.29816        2.17706
H         -2.20073        0.36760        2.64209
C         -3.80122       -0.67227        1.59629
H         -4.25864       -0.91128        2.56702
H         -4.31049        0.23830        1.24402
C         -4.04426       -1.83479        0.61086
H         -3.08131       -2.27174        0.29026
H         -4.58645       -2.65070        1.11032
C         -4.83880       -1.43105       -0.62458
H         -5.11196       -2.32723       -1.20698
H         -5.77897       -0.95096       -0.31215
N         -4.09099       -0.46214       -1.43596
H         -4.67039       -0.09827       -2.19228
H         -3.47557        0.89692       -0.64724
H         -3.29974       -0.92485       -1.88850
C         -1.86966        1.54851        0.24233
O         -3.07202        1.74616       -0.27692
N         -1.06530        2.50753        0.48043
H          0.68090        2.48551        0.08358
C         -1.51994        3.83784        0.10901
H         -2.49120        4.08013        0.56666
H         -0.78052        4.58135        0.43158
H         -1.64437        3.91301       -0.98310
