# Supplementary material for: A Density Functional Theory and Information-Theoretic Approach Study of Interaction Energy and Polarizability for Base Pairs and Peptides
Source: Pharmaceuticals (Basel). 2022 Jul 28;15(8):938. doi: 10.3390/ph15080938 (PMC9415587; doi:10.3390/ph15080938)
Supplement: Supplementary file 1 [file pharmaceuticals-15-00938-s001.zip › coords_all/dipeptides_400/ASP_MET.xyz]

41
ASP_MET_800.log	Energy: -883560.2745777
H         -5.92015        0.32601       -2.13969
C         -5.28080        1.02699       -1.58569
H         -5.93647        1.65233       -0.96635
H         -4.73038        1.65634       -2.29631
C         -4.37690        0.22288       -0.66319
O         -4.83467       -0.42610        0.25973
N         -3.06175        0.28229       -0.95540
H         -2.70456        0.83982       -1.72503
C         -2.04870       -0.43814       -0.21466
H         -2.23859       -0.34259        0.86479
C         -2.03909       -1.94006       -0.54978
H         -3.04764       -2.32278       -0.32727
H         -1.85439       -2.08732       -1.62402
C         -1.01364       -2.78930        0.24157
O         -0.61942       -2.29885        1.35146
O         -0.63943       -3.84083       -0.26844
C         -0.70960        0.22864       -0.56627
O         -0.59566        0.93528       -1.56001
N          0.29205       -0.05691        0.28949
H          0.02906       -0.76777        1.00035
C          1.67497        0.19576       -0.04398
H          1.69444        0.49694       -1.10335
C          2.29103        1.33618        0.77394
H          2.29197        1.07180        1.84403
H          3.33887        1.42771        0.45341
C          1.53252        2.63870        0.57253
H          1.46081        2.89224       -0.49688
H          0.50085        2.53381        0.93878
S          2.21714        4.05659        1.48168
C          3.78920        4.25560        0.60553
H          4.45551        3.39682        0.76075
H          3.61904        4.39594       -0.47148
H          4.27279        5.15491        1.00828
C          2.58980       -1.04032        0.02751
O          3.75071       -0.92397       -0.34211
N          2.05623       -2.18832        0.47399
H          1.09857       -2.25626        0.85064
C          2.78938       -3.42926        0.41862
H          2.05973       -4.23851        0.28454
H          3.48961       -3.40121       -0.42657
H          3.37453       -3.61052        1.33612
