# Supplementary material for: A Density Functional Theory and Information-Theoretic Approach Study of Interaction Energy and Polarizability for Base Pairs and Peptides
Source: Pharmaceuticals (Basel). 2022 Jul 28;15(8):938. doi: 10.3390/ph15080938 (PMC9415587; doi:10.3390/ph15080938)
Supplement: Supplementary file 1 [file pharmaceuticals-15-00938-s001.zip › coords_all/dipeptides_400/ASP_PHE.xyz]

44
ASP_PHE_800.log	Energy: -729341.6396341
H          4.99713        2.59859        2.15748
C          5.27265        2.55848        1.09603
H          6.20047        1.98060        0.98367
H          5.46784        3.57205        0.72344
C          4.20420        1.92411        0.21777
O          4.28994        1.94903       -0.99655
N          3.18913        1.33856        0.88469
H          3.14344        1.33143        1.89884
C          2.10361        0.63893        0.23038
H          1.75853        1.21843       -0.63826
C          2.53017       -0.74948       -0.27739
H          3.36835       -0.59116       -0.97434
H          2.89860       -1.36097        0.55931
C          1.42422       -1.54439       -1.01504
O          1.51285       -2.76918       -1.01368
O          0.49273       -0.84758       -1.53445
C          0.97838        0.53512        1.27103
O          1.21695        0.63558        2.46696
N         -0.24506        0.30862        0.74812
H         -0.22830        0.12412       -0.27001
C         -1.35300       -0.13257        1.55979
H         -0.97071       -0.25696        2.58320
C         -2.50250        0.89263        1.60957
H         -3.25800        0.49405        2.30033
H         -2.10503        1.83190        2.02059
C         -3.11153        1.12947        0.25221
C         -2.64303        2.15381       -0.57750
H         -1.84525        2.80641       -0.21558
C         -3.17120        2.33755       -1.85486
H         -2.78813        3.13807       -2.49030
C         -4.17784        1.49474       -2.32250
H         -4.58944        1.63440       -3.32374
C         -4.64598        0.46324       -1.50807
H         -5.42552       -0.20904       -1.87169
C         -4.11532        0.27968       -0.23288
H         -4.45946       -0.54086        0.40186
C         -1.93623       -1.50101        1.16291
O         -2.81525       -1.98392        1.86910
N         -1.46098       -2.08075        0.05366
H         -0.78433       -1.62143       -0.57843
C         -1.87089       -3.40655       -0.33794
H         -2.76439       -3.38828       -0.98521
H         -1.03362       -3.86368       -0.88119
H         -2.11373       -3.99355        0.55744
