# Supplementary material for: A Density Functional Theory and Information-Theoretic Approach Study of Interaction Energy and Polarizability for Base Pairs and Peptides
Source: Pharmaceuticals (Basel). 2022 Jul 28;15(8):938. doi: 10.3390/ph15080938 (PMC9415587; doi:10.3390/ph15080938)
Supplement: Supplementary file 1 [file pharmaceuticals-15-00938-s001.zip › coords_all/dipeptides_400/ASP_PRO.xyz]

38
ASP_PRO_200.log	Energy: -632925.8284023
H         -2.85913        3.24601        1.63632
C         -3.24229        2.21577        1.63875
H         -4.08708        2.13782        0.94386
H         -3.56855        1.98642        2.66167
C         -2.10316        1.28065        1.27347
O         -1.14511        1.13367        2.03530
N         -2.21708        0.68052        0.08863
H         -3.10275        0.58192       -0.52836
C         -1.23753       -0.27655       -0.37971
H         -1.32399       -1.22071        0.18197
C         -1.52055       -0.55878       -1.86222
H         -1.25530        0.35422       -2.41823
H         -0.88708       -1.38058       -2.22092
C         -3.01049       -0.89987       -2.18677
O         -3.86739       -0.16330       -1.60742
O         -3.21285       -1.80175       -2.99259
C          0.17779        0.29452       -0.23913
O          0.51390        1.26035       -0.91489
N          1.07278       -0.33508        0.57431
C          0.72781       -1.18745        1.71423
H          1.04985       -2.22677        1.52935
H         -0.34714       -1.15614        1.90435
C          1.51125       -0.55305        2.85902
H          1.65415       -1.23488        3.70888
H          0.94668        0.33016        3.19079
C          2.81937       -0.14779        2.18285
H          3.49680       -1.00629        2.07416
H          3.36267        0.64518        2.71395
C          2.38382        0.30482        0.78715
H          2.23057        1.39427        0.72676
C          3.39777       -0.09466       -0.30260
O          4.35155       -0.81856       -0.07662
N          3.12480        0.44304       -1.51364
H          2.24986        0.96662       -1.58698
C          3.88521        0.11004       -2.69018
H          4.27679        1.01326       -3.18297
H          4.72775       -0.51917       -2.38008
H          3.27660       -0.44510       -3.42095
