# Supplementary material for: A Density Functional Theory and Information-Theoretic Approach Study of Interaction Energy and Polarizability for Base Pairs and Peptides
Source: Pharmaceuticals (Basel). 2022 Jul 28;15(8):938. doi: 10.3390/ph15080938 (PMC9415587; doi:10.3390/ph15080938)
Supplement: Supplementary file 1 [file pharmaceuticals-15-00938-s001.zip › coords_all/dipeptides_400/ASP_SER.xyz]

35
ASP_SER_900.log	Energy: -631571.2692123
H         -0.37794        2.53391        1.69668
C          0.43499        3.09777        1.21189
H          1.29658        3.11822        1.89066
H          0.07824        4.11400        1.00862
C          0.74366        2.40846       -0.10274
O          0.11110        2.65550       -1.11804
N          1.71206        1.46381       -0.03890
H          1.95699        1.07426        0.88202
C          1.85107        0.47535       -1.09570
H          2.18583        0.95265       -2.02757
C          2.84794       -0.60479       -0.63200
H          3.04022       -1.29974       -1.45791
H          3.78793       -0.10883       -0.34123
C          2.25968       -1.40069        0.56585
O          2.07286       -2.60533        0.42083
O          1.93228       -0.69121        1.57345
C          0.51893       -0.22009       -1.42919
O          0.27255       -0.66175       -2.53112
N         -0.29138       -0.33356       -0.34532
H          0.12035       -0.09805        0.55528
C         -1.41891       -1.21634       -0.23768
H         -1.51725       -1.77239       -1.18379
C         -1.15351       -2.18919        0.92757
H         -2.09733       -2.70460        1.15976
H         -0.39497       -2.91656        0.59726
O         -0.71708       -1.49426        2.06509
H          0.26222       -1.41798        2.04296
C         -2.73174       -0.44595       -0.04465
O         -3.75307       -1.01336        0.29964
N         -2.66372        0.88278       -0.31697
H         -1.77994        1.26446       -0.64601
C         -3.82275        1.73165       -0.25259
H         -4.14270        2.06792       -1.25226
H         -4.63608        1.15150        0.20009
H         -3.62787        2.62309        0.36279
