# Supplementary material for: A Density Functional Theory and Information-Theoretic Approach Study of Interaction Energy and Polarizability for Base Pairs and Peptides
Source: Pharmaceuticals (Basel). 2022 Jul 28;15(8):938. doi: 10.3390/ph15080938 (PMC9415587; doi:10.3390/ph15080938)
Supplement: Supplementary file 1 [file pharmaceuticals-15-00938-s001.zip › coords_all/dipeptides_400/ASP_THR.xyz]

38
ASP_THR_400.log	Energy: -656235.2910653
H          4.62231       -1.11582       -1.52049
C          4.96425       -0.58263       -0.62083
H          5.50078        0.32409       -0.93143
H          5.62542       -1.23932       -0.04553
C          3.73969       -0.25939        0.21292
O          3.38071       -0.95817        1.13681
N          3.07073        0.87206       -0.16709
H          3.27045        1.19344       -1.10824
C          1.68120        1.00840        0.22115
H          1.60628        0.87898        1.30847
C          1.14701        2.39146       -0.15344
H          1.83992        3.14991        0.24485
H          1.13234        2.51789       -1.24808
C         -0.27699        2.74413        0.36985
O         -0.74201        1.99205        1.28617
O         -0.82117        3.71124       -0.14790
C          0.87327       -0.11668       -0.45720
O          1.29855       -0.70473       -1.43768
N         -0.32095       -0.35203        0.13020
H         -0.56960        0.37033        0.83429
C         -1.32333       -1.19080       -0.48342
H         -1.03117       -1.35121       -1.53321
C         -1.38548       -2.55886        0.21306
H         -2.24263       -3.09819       -0.21478
C         -0.09688       -3.34633        0.02028
H         -0.16942       -4.30775        0.54818
H          0.10620       -3.52667       -1.04448
H          0.75863       -2.78448        0.42818
O         -1.67062       -2.38218        1.58343
H         -0.97069       -1.81155        1.92926
C         -2.72678       -0.56983       -0.52949
O         -3.63733       -1.21284       -1.03100
N         -2.88199        0.67808       -0.04925
H         -2.14128        1.19037        0.44888
C         -4.16141        1.33574       -0.14232
H         -3.99960        2.41671       -0.04791
H         -4.62580        1.10943       -1.11181
H         -4.85890        1.00276        0.64479
