# Supplementary material for: A Density Functional Theory and Information-Theoretic Approach Study of Interaction Energy and Polarizability for Base Pairs and Peptides
Source: Pharmaceuticals (Basel). 2022 Jul 28;15(8):938. doi: 10.3390/ph15080938 (PMC9415587; doi:10.3390/ph15080938)
Supplement: Supplementary file 1 [file pharmaceuticals-15-00938-s001.zip › coords_all/dipeptides_400/ASP_TRP.xyz]

48
ASP_TRP_100.log	Energy: -811897.6060766
H         -6.98132       -0.17846       -1.56892
C         -6.34003        0.67201       -1.30083
H         -6.99900        1.50682       -1.02792
H         -5.72482        0.95282       -2.16486
C         -5.52335        0.28659       -0.07556
O         -6.06671       -0.01441        0.97218
N         -4.18732        0.29403       -0.25342
H         -3.75101        0.67381       -1.09095
C         -3.23737        0.03075        0.80468
H         -3.52069        0.61419        1.69783
C         -3.22443       -1.46076        1.18729
H         -4.25476       -1.83526        1.16448
H         -2.64026       -2.02309        0.43932
C         -2.69583       -1.82174        2.58352
O         -3.19815       -2.73724        3.19491
O         -1.69978       -1.11337        3.04691
C         -1.86434        0.53971        0.29752
O         -1.82816        1.07237       -0.84285
N         -0.88398        0.33426        1.14200
H         -1.30123       -0.46032        2.30366
C          0.49807        0.62211        0.80757
H          1.11819        0.27456        1.64645
C          0.96482       -0.11601       -0.47064
H          0.76260       -1.18752       -0.31899
H          0.33524        0.21257       -1.30817
C          2.41626        0.09481       -0.77357
C          2.97947        1.18664       -1.38137
H          2.48377        2.07299       -1.77163
N          4.35175        1.05435       -1.42908
H          4.99150        1.74268       -1.79473
C          4.71205       -0.12875       -0.83750
C          5.97315       -0.70632       -0.63997
H          6.88344       -0.20583       -0.97561
C          6.02439       -1.93457        0.00268
H          6.99231       -2.40877        0.17506
C          4.84926       -2.57934        0.44173
H          4.92671       -3.54192        0.94966
C          3.60242       -2.00592        0.24300
H          2.69702       -2.50652        0.59198
C          3.51644       -0.76285       -0.40756
C          0.83996        2.11964        0.71335
O          1.65862        2.64733        1.44466
N          0.21096        2.79683       -0.28375
H         -0.58786        2.32130       -0.72739
C          0.40982        4.21651       -0.40814
H         -0.04685        4.78165        0.42285
H          1.48552        4.44640       -0.39665
H         -0.02578        4.56727       -1.35286
