# Supplementary material for: A Density Functional Theory and Information-Theoretic Approach Study of Interaction Energy and Polarizability for Base Pairs and Peptides
Source: Pharmaceuticals (Basel). 2022 Jul 28;15(8):938. doi: 10.3390/ph15080938 (PMC9415587; doi:10.3390/ph15080938)
Supplement: Supplementary file 1 [file pharmaceuticals-15-00938-s001.zip › coords_all/dipeptides_400/ASP_TYR.xyz]

45
ASP_TYR_300.log	Energy: -776548.6092541
H          5.62066       -2.99833       -1.91613
C          4.86228       -3.28600       -1.17494
H          5.32431       -4.01307       -0.49511
H          4.00950       -3.74694       -1.68920
C          4.48720       -2.05047       -0.37025
O          5.28913       -1.51256        0.37092
N          3.22715       -1.60678       -0.55680
H          2.56290       -2.09971       -1.14567
C          2.68838       -0.43835        0.10577
H          2.98121       -0.45165        1.16737
C          3.21396        0.86686       -0.51742
H          4.30706        0.77648       -0.59401
H          2.83123        0.96335       -1.54654
C          2.94089        2.21135        0.21613
O          2.18966        2.17429        1.25202
O          3.47016        3.19896       -0.26962
C          1.16069       -0.55486       -0.00659
O          0.63642       -1.34638       -0.78845
N          0.49100        0.29104        0.78534
H          1.12386        1.02214        1.22218
C         -0.93152        0.47022        0.60936
H         -1.13896        0.54505       -0.47499
C         -1.74815       -0.72855        1.14158
H         -1.07428       -1.59514        1.14328
H         -2.05882       -0.52533        2.17537
C         -2.94627       -1.05552        0.28596
C         -4.23328       -0.59759        0.58931
H         -4.36570        0.04160        1.46345
C         -5.31960       -0.91165       -0.22309
H         -6.32510       -0.55782        0.00821
C         -5.13096       -1.68372       -1.37098
O         -6.21922       -1.97195       -2.13964
H         -5.92683       -2.48277       -2.90136
C         -3.84893       -2.12849       -1.69985
H         -3.69645       -2.72254       -2.60606
C         -2.76908       -1.81340       -0.87664
H         -1.75733       -2.13681       -1.13745
C         -1.43487        1.78156        1.22644
O         -2.60198        1.88667        1.57711
N         -0.55848        2.80048        1.31723
H          0.45131        2.68709        1.14765
C         -0.99574        4.05245        1.88482
H         -1.75475        4.53541        1.24992
H         -1.45086        3.90079        2.87589
H         -0.12673        4.71390        1.97810
