# Supplementary material for: A Density Functional Theory and Information-Theoretic Approach Study of Interaction Energy and Polarizability for Base Pairs and Peptides
Source: Pharmaceuticals (Basel). 2022 Jul 28;15(8):938. doi: 10.3390/ph15080938 (PMC9415587; doi:10.3390/ph15080938)
Supplement: Supplementary file 1 [file pharmaceuticals-15-00938-s001.zip › coords_all/dipeptides_400/ASP_VAL.xyz]

40
ASP_VAL_500.log	Energy: -633685.7197476
H          1.98648        3.03329       -2.50555
C          1.83212        2.91460       -1.42405
H          1.01921        3.59758       -1.13404
H          2.74404        3.18054       -0.87662
C          1.39214        1.48653       -1.14564
O          0.44183        1.03180       -1.83506
N          2.04663        0.86247       -0.18376
H          3.57756        0.81771       -0.06319
C          1.74799       -0.54640        0.03806
H          1.59056       -1.05772       -0.93276
C          2.89600       -1.20066        0.81265
H          2.84272       -0.82620        1.84725
H          2.77558       -2.28946        0.86014
C          4.30057       -0.90299        0.29533
O          5.16502       -1.74666        0.26243
O          4.50964        0.35236       -0.04419
C          0.44542       -0.70777        0.84421
O          0.41676       -1.04314        2.01298
N         -0.67508       -0.41800        0.11415
H         -0.46107        0.09066       -0.77198
C         -1.93574       -0.18536        0.78232
H         -1.87950       -0.71239        1.74878
C         -2.14990        1.31929        1.06761
H         -1.18066        1.64933        1.47907
C         -2.41253        2.10175       -0.21906
H         -3.38157        1.80605       -0.65159
H         -2.45405        3.18178       -0.00964
H         -1.61810        1.93215       -0.96273
C         -3.22163        1.58310        2.12384
H         -3.24028        2.65309        2.38383
H         -4.21112        1.28594        1.75509
H         -3.01447        1.01533        3.04394
C         -3.11017       -0.81186        0.02049
O         -4.27212       -0.57529        0.30731
N         -2.75457       -1.65962       -0.97666
H         -1.76046       -1.78772       -1.12488
C         -3.72156       -2.35144       -1.78525
H         -4.71643       -2.02364       -1.46065
H         -3.59717       -2.11353       -2.85277
H         -3.65069       -3.44380       -1.66183
