# Supplementary material for: A Density Functional Theory and Information-Theoretic Approach Study of Interaction Energy and Polarizability for Base Pairs and Peptides
Source: Pharmaceuticals (Basel). 2022 Jul 28;15(8):938. doi: 10.3390/ph15080938 (PMC9415587; doi:10.3390/ph15080938)
Supplement: Supplementary file 1 [file pharmaceuticals-15-00938-s001.zip › coords_all/dipeptides_400/CYS_ALA.xyz]

33
CYS_ALA_600.log	Energy: -716209.8431405
H          5.33585       -1.90848        0.76520
C          4.95386       -1.45568       -0.15915
H          4.65025       -2.24652       -0.85535
H          5.77025       -0.86815       -0.59802
C          3.82900       -0.51223        0.20454
O          3.99168        0.45078        0.92806
N          2.60776       -0.81203       -0.31764
H          2.46272       -1.56828       -0.97873
C          1.47050        0.03048       -0.04668
H          1.48820        0.30974        1.01881
C          1.55167        1.31322       -0.89207
H          2.53731        1.76812       -0.73423
H          1.44492        1.05199       -1.95453
S          0.25975        2.54921       -0.55062
H          0.67552        2.86756        0.69162
C          0.22084       -0.77845       -0.39813
O          0.23343       -1.53319       -1.35106
N         -0.86074       -0.56793        0.38812
H         -0.76242        0.04326        1.19048
C         -2.13069       -1.23914        0.17996
H         -2.03840       -1.74127       -0.79535
C         -2.42345       -2.27705        1.25581
H         -1.64705       -3.05301        1.25383
H         -2.45688       -1.80704        2.25009
H         -3.40266       -2.73030        1.06449
C         -3.30407       -0.25235        0.05087
O         -4.44274       -0.63075        0.23479
N         -2.97117        1.01500       -0.29242
H         -1.99609        1.24502       -0.45434
C         -3.97207        2.03158       -0.51701
H         -4.93405        1.63869       -0.16848
H         -3.73006        2.94710        0.04103
H         -4.06155        2.28516       -1.58437
