# Supplementary material for: A Density Functional Theory and Information-Theoretic Approach Study of Interaction Energy and Polarizability for Base Pairs and Peptides
Source: Pharmaceuticals (Basel). 2022 Jul 28;15(8):938. doi: 10.3390/ph15080938 (PMC9415587; doi:10.3390/ph15080938)
Supplement: Supplementary file 1 [file pharmaceuticals-15-00938-s001.zip › coords_all/dipeptides_400/CYS_ARG.xyz]

47
CYS_ARG_0.log	Energy: -893914.1187744
H          7.06945       -1.51686       -1.36803
C          6.14436       -2.10098       -1.46639
H          6.39745       -3.15021       -1.27174
H          5.75402       -1.99441       -2.48556
C          5.17387       -1.64183       -0.40318
O          5.35397       -1.83435        0.78136
N          4.06706       -0.97637       -0.85008
H          3.91435       -0.76533       -1.83021
C          3.10348       -0.47366        0.09152
H          2.94146       -1.22951        0.87549
C          3.62564        0.80929        0.77316
H          4.55568        0.53747        1.28997
H          3.85935        1.56615        0.01223
S          2.53477        1.51958        2.04845
H          1.72994        2.20369        1.20898
C          1.81318       -0.19191       -0.66156
O          1.81852        0.12826       -1.84075
N          0.67737       -0.27227        0.07236
H          0.78133       -0.32919        1.08264
C         -0.60259        0.16008       -0.46006
H         -0.58986       -0.08613       -1.53374
C         -1.73467       -0.56836        0.25401
H         -1.50088       -1.64378        0.26467
H         -1.76429       -0.20912        1.29502
C         -3.09496       -0.32543       -0.39214
H         -3.26108        0.75977       -0.46196
H         -3.11592       -0.75314       -1.40796
C         -4.21692       -0.93595        0.43381
H         -4.09895       -2.03069        0.49298
H         -4.18661       -0.52041        1.45526
N         -5.51276       -0.63151       -0.17759
H         -5.51641        0.03159       -0.94617
C         -6.67761       -1.08804        0.26338
N         -6.71771       -1.86548        1.34642
H         -5.88115       -2.04883        1.88565
H         -7.58572       -2.27111        1.67237
N         -7.81098       -0.78202       -0.37518
H         -7.80033       -0.24407       -1.23246
H         -8.71298       -1.06795       -0.01624
C         -0.76176        1.69227       -0.31132
O         -1.61225        2.17075        0.41719
N          0.13025        2.41319       -1.02458
H          0.76032        1.90589       -1.64319
C          0.16433        3.86131       -0.99091
H         -0.10824        4.28879       -1.96630
H         -0.55800        4.19961       -0.23996
H          1.16513        4.22391       -0.71733
