# Supplementary material for: A Density Functional Theory and Information-Theoretic Approach Study of Interaction Energy and Polarizability for Base Pairs and Peptides
Source: Pharmaceuticals (Basel). 2022 Jul 28;15(8):938. doi: 10.3390/ph15080938 (PMC9415587; doi:10.3390/ph15080938)
Supplement: Supplementary file 1 [file pharmaceuticals-15-00938-s001.zip › coords_all/dipeptides_400/CYS_ASN.xyz]

37
CYS_ASN_900.log	Energy: -822080.4862659
H         -5.56336        0.67398       -2.13124
C         -5.02123       -0.22408       -1.80801
H         -4.53247       -0.68962       -2.67225
H         -5.75891       -0.91737       -1.38362
C         -4.05503        0.17331       -0.71252
O         -4.42211        0.70490        0.31675
N         -2.74415       -0.09902       -0.95151
H         -2.42342       -0.54913       -1.80267
C         -1.72824        0.24421        0.00774
H         -1.92237        1.25487        0.40130
C         -1.75119       -0.74565        1.19412
H         -2.76151       -0.70389        1.62120
H         -1.56425       -1.76224        0.82293
S         -0.60515       -0.39642        2.57033
H          0.47806       -0.97500        2.00060
C         -0.38472        0.19255       -0.70921
O         -0.21650       -0.45771       -1.72496
N          0.61390        0.86535       -0.09487
H          0.40851        1.28972        0.80462
C          1.99314        0.60028       -0.43212
H          2.24398        1.06580       -1.39882
C          2.89153        1.18830        0.65987
H          2.71677        0.63219        1.59298
H          3.94184        1.06525        0.36539
C          2.61229        2.67716        0.80453
O          2.93973        3.47013       -0.04686
N          1.90931        3.02304        1.91923
H          1.68134        4.00055        2.05598
H          1.69556        2.36127        2.65272
C          2.22806       -0.91863       -0.47173
O          1.85349       -1.62206        0.44942
N          2.93476       -1.36639       -1.52851
H          3.04033       -0.73804       -2.31463
C          3.21198       -2.77305       -1.71907
H          2.48860       -3.23721       -2.40619
H          4.22637       -2.91362       -2.11425
H          3.12963       -3.26562       -0.74399
