# Supplementary material for: A Density Functional Theory and Information-Theoretic Approach Study of Interaction Energy and Polarizability for Base Pairs and Peptides
Source: Pharmaceuticals (Basel). 2022 Jul 28;15(8):938. doi: 10.3390/ph15080938 (PMC9415587; doi:10.3390/ph15080938)
Supplement: Supplementary file 1 [file pharmaceuticals-15-00938-s001.zip › coords_all/dipeptides_400/CYS_ASP.xyz]

35
CYS_ASP_300.log	Energy: -834225.5472747
H         -6.22746       -0.73639        1.44106
C         -5.45298       -1.46640        1.17131
H         -5.95434       -2.31360        0.68511
H         -4.94123       -1.81288        2.07747
C         -4.52012       -0.82165        0.16126
O         -4.93311       -0.38277       -0.89711
N         -3.21864       -0.77721        0.52107
H         -2.87820       -1.14307        1.40648
C         -2.19373       -0.20919       -0.32117
H         -2.31915       -0.56990       -1.35438
C         -2.29567        1.32825       -0.33021
H         -3.33048        1.58053       -0.59676
H         -2.07601        1.71323        0.67516
S         -1.23174        2.17488       -1.54058
H         -0.11366        2.12103       -0.76773
C         -0.85300       -0.67657        0.26390
O         -0.79173       -1.06316        1.41901
N          0.19920       -0.62543       -0.57543
H          0.05800       -0.13507       -1.45360
C          1.55337       -0.68377       -0.06079
H          1.59458       -1.48583        0.68979
C          2.55004       -1.00166       -1.18159
H          2.07807       -1.68945       -1.89709
H          2.80441       -0.08542       -1.74211
C          3.88704       -1.68319       -0.73589
O          4.48926       -2.28915       -1.61510
O          4.21190       -1.53794        0.47935
C          1.87438        0.63985        0.66944
O          1.08254        1.58674        0.66765
N          3.06602        0.63416        1.26305
H          3.64805       -0.25670        1.07948
C          3.57964        1.78961        1.94707
H          4.57160        2.06532        1.55685
H          2.88791        2.62914        1.80067
H          3.68347        1.60648        3.02929
