# Supplementary material for: A Density Functional Theory and Information-Theoretic Approach Study of Interaction Energy and Polarizability for Base Pairs and Peptides
Source: Pharmaceuticals (Basel). 2022 Jul 28;15(8):938. doi: 10.3390/ph15080938 (PMC9415587; doi:10.3390/ph15080938)
Supplement: Supplementary file 1 [file pharmaceuticals-15-00938-s001.zip › coords_all/dipeptides_400/CYS_CYS.xyz]

34
CYS_CYS_400.log	Energy: -966075.8246664
H          5.23395        1.09943       -1.91050
C          5.48324        0.20315       -1.32989
H          6.32022        0.42178       -0.65441
H          5.81008       -0.59559       -2.00845
C          4.32716       -0.31878       -0.50312
O          4.43325       -1.28708        0.22342
N          3.15826        0.36577       -0.62280
H          3.04543        1.14488       -1.26313
C          1.97147       -0.06543        0.06912
H          1.86696       -1.15933       -0.02361
C          2.06873        0.25966        1.57503
H          3.04921       -0.10852        1.90367
H          2.03505        1.34553        1.73876
S          0.88142       -0.59738        2.65722
H         -0.18686        0.20450        2.46973
C          0.78829        0.63496       -0.60132
O          0.94941        1.54225       -1.39893
N         -0.43933        0.20083       -0.23386
H         -0.54195       -0.47759        0.51883
C         -1.62153        0.91946       -0.63864
H         -1.35638        1.98828       -0.72233
C         -2.11589        0.46124       -2.01456
H         -2.95492        1.07715       -2.36864
H         -1.29912        0.59593       -2.73617
S         -2.71889       -1.25488       -2.03562
H         -1.53220       -1.81326       -1.72765
C         -2.66218        0.76313        0.48015
O         -2.37788        0.21105        1.52585
N         -3.87349        1.30283        0.22202
H         -4.03134        1.72899       -0.68059
C         -4.97650        1.21477        1.15422
H         -5.79656        0.60861        0.74342
H         -4.60140        0.73342        2.06375
H         -5.35977        2.21287        1.40829
