# Supplementary material for: A Density Functional Theory and Information-Theoretic Approach Study of Interaction Energy and Polarizability for Base Pairs and Peptides
Source: Pharmaceuticals (Basel). 2022 Jul 28;15(8):938. doi: 10.3390/ph15080938 (PMC9415587; doi:10.3390/ph15080938)
Supplement: Supplementary file 1 [file pharmaceuticals-15-00938-s001.zip › coords_all/dipeptides_400/CYS_GLN.xyz]

40
CYS_GLN_200.log	Energy: -846750.7161391
H         -5.91555       -2.39717       -1.06027
C         -5.60310       -1.91007       -0.12736
H         -5.11532       -2.64343        0.52594
H         -6.50826       -1.52638        0.36073
C         -4.71504       -0.73521       -0.47776
O         -5.09963        0.18397       -1.17613
N         -3.45985       -0.76450        0.03982
H         -3.09315       -1.55815        0.55608
C         -2.51052        0.26564       -0.29040
H         -2.54918        0.45702       -1.37635
C         -2.85729        1.58427        0.42929
H         -3.94669        1.70284        0.41470
H         -2.52484        1.55260        1.47661
S         -2.10567        3.06908       -0.30957
H         -2.88966        3.07712       -1.40658
C         -1.12149       -0.26490        0.08859
O         -0.99570       -1.33263        0.67131
N         -0.07802        0.51240       -0.24638
H         -0.20077        1.41009       -0.71714
C          1.27411        0.13175        0.09437
H          1.29306       -0.22086        1.13690
C          1.75829       -1.00232       -0.83032
H          1.00451       -1.80066       -0.76174
H          1.75707       -0.62316       -1.86342
C          3.14391       -1.57171       -0.49649
H          3.36842       -2.40406       -1.17908
H          3.92084       -0.80783       -0.63058
C          3.21045       -2.03370        0.94746
O          3.48809       -1.26944        1.85854
N          2.89533       -3.32900        1.17182
H          2.81955       -3.64309        2.13154
H          2.59170       -3.94027        0.42806
C          2.14126        1.38805       -0.05448
O          1.80813        2.27548       -0.81945
N          3.26772        1.39219        0.68696
H          3.44762        0.58872        1.29281
C          4.21737        2.47962        0.63024
H          3.86462        3.19809       -0.11820
H          4.29709        2.98911        1.60162
H          5.21595        2.11994        0.34231
