# Supplementary material for: A Density Functional Theory and Information-Theoretic Approach Study of Interaction Energy and Polarizability for Base Pairs and Peptides
Source: Pharmaceuticals (Basel). 2022 Jul 28;15(8):938. doi: 10.3390/ph15080938 (PMC9415587; doi:10.3390/ph15080938)
Supplement: Supplementary file 1 [file pharmaceuticals-15-00938-s001.zip › coords_all/dipeptides_400/CYS_GLU.xyz]

38
CYS_GLU_600.log	Energy: -858888.9050156
H          4.47400       -0.31534       -3.08345
C          5.08765       -0.59293       -2.21714
H          5.89838        0.14165       -2.10769
H          5.53821       -1.57970       -2.37206
C          4.29661       -0.62206       -0.92456
O          4.65725       -1.28691        0.03158
N          3.20187        0.17418       -0.90704
H          2.83513        0.58940       -1.76007
C          2.28621        0.21797        0.20166
H          2.36989       -0.72980        0.75673
C          2.53695        1.38676        1.16738
H          2.32469        2.33311        0.64836
H          1.84290        1.30783        2.01519
S          4.25659        1.51965        1.76598
H          4.51860        0.19713        1.75330
C          0.86880        0.37966       -0.38625
O          0.72760        0.77642       -1.53231
N         -0.12396        0.12091        0.46861
H          0.04830       -0.21744        1.41538
C         -1.53512        0.30186        0.18196
H         -1.69788        1.26683       -0.31929
C         -2.05686       -0.82376       -0.73320
H         -1.49519       -0.73859       -1.67661
H         -1.77326       -1.78171       -0.26453
C         -3.56012       -0.81669       -1.03439
H         -3.77426       -1.60951       -1.76358
H         -4.12133       -1.03441       -0.11202
C         -4.06813        0.52207       -1.63268
O         -4.12321        1.49635       -0.80774
O         -4.35545        0.55092       -2.82238
C         -2.22345        0.32340        1.55922
O         -1.64341       -0.13563        2.54742
N         -3.44191        0.85040        1.55400
H         -3.82897        1.18304        0.56227
C         -4.20459        0.86881        2.77300
H         -4.29137       -0.13924        3.21147
H         -3.73426        1.50824        3.53911
H         -5.21023        1.25422        2.56147
