# Supplementary material for: A Density Functional Theory and Information-Theoretic Approach Study of Interaction Energy and Polarizability for Base Pairs and Peptides
Source: Pharmaceuticals (Basel). 2022 Jul 28;15(8):938. doi: 10.3390/ph15080938 (PMC9415587; doi:10.3390/ph15080938)
Supplement: Supplementary file 1 [file pharmaceuticals-15-00938-s001.zip › coords_all/dipeptides_400/CYS_GLY.xyz]

30
CYS_GLY_500.log	Energy: -691542.7862878
H          0.79733        4.18227        0.05860
C          0.64472        3.29262       -0.56126
H          1.60536        2.77493       -0.69772
H          0.24224        3.57434       -1.54264
C         -0.25986        2.33659        0.17291
O         -0.35560        2.31989        1.38717
N         -0.96216        1.46735       -0.61888
H         -0.62536        1.33995       -1.56781
C         -1.65847        0.33514       -0.02401
H         -2.06071        0.68397        0.93709
C         -2.76984       -0.16436       -0.92964
H         -3.39385        0.67090       -1.27110
H         -2.32531       -0.66007       -1.80410
S         -3.78795       -1.44542       -0.13529
H         -4.46336       -0.60905        0.67738
C         -0.61218       -0.76127        0.21534
O         -0.40801       -1.64915       -0.58502
N          0.14420       -0.57935        1.33528
H          0.05391        0.33085        1.78510
C          1.43470       -1.20484        1.34370
H          1.91761       -1.04812        2.31882
H          1.32352       -2.28668        1.18240
C          2.33660       -0.61958        0.24563
O          2.07785        0.43682       -0.29748
N          3.43794       -1.35888       -0.02709
H          3.52752       -2.26101        0.42181
C          4.41355       -0.97317       -1.02088
H          4.41915       -1.67033       -1.87157
H          4.13587        0.02219       -1.38444
H          5.42409       -0.92845       -0.59042
