# Supplementary material for: A Density Functional Theory and Information-Theoretic Approach Study of Interaction Energy and Polarizability for Base Pairs and Peptides
Source: Pharmaceuticals (Basel). 2022 Jul 28;15(8):938. doi: 10.3390/ph15080938 (PMC9415587; doi:10.3390/ph15080938)
Supplement: Supplementary file 1 [file pharmaceuticals-15-00938-s001.zip › coords_all/dipeptides_400/CYS_HIS.xyz]

40
CYS_HIS_0.log	Energy: -857421.9755777
H         -4.56516       -3.45996        0.53164
C         -5.21009       -2.77771       -0.03513
H         -6.16095       -2.64125        0.49552
H         -5.44130       -3.21851       -1.01385
C         -4.58919       -1.41543       -0.26107
O         -5.18612       -0.51501       -0.82100
N         -3.32221       -1.25692        0.20026
H         -2.78174       -2.01427        0.60657
C         -2.60999       -0.02700       -0.02795
H         -2.75013        0.28205       -1.07740
C         -3.15779        1.10058        0.86994
H         -4.24767        0.99669        0.91961
H         -2.75389        1.01507        1.88882
S         -2.76262        2.78079        0.29126
H         -3.60355        2.74763       -0.76206
C         -1.12514       -0.31255        0.23208
O         -0.76764       -1.38515        0.70057
N         -0.26501        0.67078       -0.08075
H         -0.58457        1.60055       -0.36140
C          1.14179        0.53568        0.21594
H          1.25951        0.25549        1.27763
C          1.81506       -0.57021       -0.63749
H          1.03148       -1.26421       -0.96179
H          2.26617       -0.12587       -1.53792
C          2.83461       -1.35544        0.12427
N          4.00188       -0.79832        0.58787
C          4.62840       -1.74429        1.24222
H          5.59022       -1.65032        1.74213
N          3.91863       -2.89923        1.22939
H          4.19000       -3.77103        1.66432
C          2.76336       -2.66730        0.52416
H          1.99428       -3.41900        0.37974
C          1.77507        1.92294        0.00695
O          1.08079        2.88015       -0.28646
N          3.11131        1.96978        0.17027
H          3.61591        1.10513        0.38900
C          3.85486        3.19631        0.00046
H          4.61518        3.09228       -0.78752
H          3.15068        3.98575       -0.28503
H          4.35845        3.48990        0.93360
