# Supplementary material for: A Density Functional Theory and Information-Theoretic Approach Study of Interaction Energy and Polarizability for Base Pairs and Peptides
Source: Pharmaceuticals (Basel). 2022 Jul 28;15(8):938. doi: 10.3390/ph15080938 (PMC9415587; doi:10.3390/ph15080938)
Supplement: Supplementary file 1 [file pharmaceuticals-15-00938-s001.zip › coords_all/dipeptides_400/CYS_ILE.xyz]

42
CYS_ILE_900.log	Energy: -790205.7353274
H          4.21830       -2.32416        0.69064
C          3.32162       -2.17817        1.30583
H          3.56121       -2.32915        2.36413
H          2.56579       -2.92437        1.01974
C          2.71643       -0.80220        1.14455
O          2.01133       -0.29793        1.99738
N          2.99034       -0.16746       -0.03284
H          3.42364       -0.68926       -0.78567
C          2.32340        1.08155       -0.36778
H          2.22965        1.64916        0.56855
C          3.12391        1.86156       -1.39613
H          4.17786        1.93006       -1.09729
H          3.05509        1.34520       -2.36436
S          2.43407        3.51526       -1.70313
H          2.79453        4.04272       -0.51638
C          0.92716        0.74760       -0.91754
O          0.75153        0.51879       -2.10058
N         -0.03682        0.65185        0.02022
H          0.19256        0.73680        1.01020
C         -1.35076        0.16129       -0.31787
H         -1.63212        0.59799       -1.28921
C         -1.35682       -1.38211       -0.46845
H         -0.54958       -1.57855       -1.19539
C         -1.02327       -2.07500        0.85196
H         -0.80291       -3.14001        0.69273
H         -0.15007       -1.61465        1.33772
H         -1.86470       -2.00278        1.55883
C         -2.66160       -1.89108       -1.08846
H         -3.49166       -1.72660       -0.38096
H         -2.88505       -1.28864       -1.98660
C         -2.61573       -3.36478       -1.48004
H         -2.50358       -4.01231       -0.59913
H         -3.53737       -3.66650       -1.99658
H         -1.77013       -3.56435       -2.15543
C         -2.30246        0.63008        0.78152
O         -1.91472        0.77512        1.92364
N         -3.58769        0.82808        0.39180
H         -3.81108        0.71257       -0.58763
C         -4.62838        1.21425        1.31705
H         -4.17429        1.27453        2.31250
H         -5.04985        2.19672        1.05936
H         -5.44109        0.47375        1.33818
