# Supplementary material for: A Density Functional Theory and Information-Theoretic Approach Study of Interaction Energy and Polarizability for Base Pairs and Peptides
Source: Pharmaceuticals (Basel). 2022 Jul 28;15(8):938. doi: 10.3390/ph15080938 (PMC9415587; doi:10.3390/ph15080938)
Supplement: Supplementary file 1 [file pharmaceuticals-15-00938-s001.zip › coords_all/dipeptides_400/CYS_LEU.xyz]

42
CYS_LEU_700.log	Energy: -790209.3249012
H         -4.74477       -0.64549        2.67601
C         -5.24532       -0.76182        1.70736
H         -6.07916       -0.05242        1.63350
H         -5.66700       -1.77287        1.63158
C         -4.32427       -0.54065        0.52798
O         -4.72184       -0.54958       -0.62163
N         -3.01419       -0.32799        0.82564
H         -2.64249       -0.41244        1.76641
C         -2.04936       -0.20823       -0.23419
H         -2.23552       -0.99955       -0.98030
C         -2.18234        1.15184       -0.95158
H         -3.24758        1.40056       -1.01367
H         -1.67039        1.94452       -0.38743
S         -1.48999        1.18830       -2.63661
H         -2.41996        0.37118       -3.17164
C         -0.66095       -0.40441        0.38390
O         -0.52589       -0.52757        1.59490
N          0.37111       -0.42366       -0.47800
H          0.19576       -0.21955       -1.46025
C          1.74682       -0.58984       -0.02403
H          1.70064       -1.25129        0.85340
C          2.59071       -1.21152       -1.12676
H          2.10411       -2.15400       -1.43181
H          2.58111       -0.52981       -1.99271
C          4.04821       -1.49057       -0.74062
H          4.54190       -0.51552       -0.60975
C          4.16438       -2.27144        0.56831
H          5.21225       -2.53840        0.76788
H          3.80686       -1.68924        1.43083
H          3.58294       -3.20738        0.52235
C          4.74529       -2.23119       -1.87998
H          4.29779       -3.22732       -2.02840
H          4.65895       -1.67771       -2.82642
H          5.81446       -2.37138       -1.66556
C          2.30910        0.77494        0.41979
O          3.03336        1.43605       -0.29667
N          1.89719        1.15649        1.65440
H          1.20175        0.57182        2.11091
C          2.23099        2.44758        2.20873
H          2.64812        2.34497        3.22032
H          2.98208        2.90684        1.55606
H          1.35331        3.11048        2.25687
