# Supplementary material for: A Density Functional Theory and Information-Theoretic Approach Study of Interaction Energy and Polarizability for Base Pairs and Peptides
Source: Pharmaceuticals (Basel). 2022 Jul 28;15(8):938. doi: 10.3390/ph15080938 (PMC9415587; doi:10.3390/ph15080938)
Supplement: Supplementary file 1 [file pharmaceuticals-15-00938-s001.zip › coords_all/dipeptides_400/CYS_LYS.xyz]

45
CYS_LYS_300.log	Energy: -825188.9062404
H          5.47089       -3.30580       -0.56207
C          5.00354       -2.45514       -1.07141
H          4.38279       -2.80972       -1.90298
H          5.81053       -1.82300       -1.46778
C          4.22672       -1.65861       -0.05189
O          4.63685       -1.42460        1.06462
N          3.00503       -1.18603       -0.46167
H          2.69464       -1.26021       -1.42445
C          2.25205       -0.33288        0.42068
H          2.35980       -0.72566        1.44350
C          2.80157        1.10303        0.38609
H          3.87093        1.07224        0.62958
H          2.67844        1.51407       -0.62590
S          1.96450        2.27689        1.49952
H          2.41740        1.76270        2.66033
C          0.80154       -0.35151       -0.03510
O          0.49855       -0.23736       -1.20481
N         -0.14887       -0.45919        0.93821
H          0.12281       -0.60143        1.90386
C         -1.54089       -0.43147        0.56679
H         -1.65511       -1.05888       -0.32966
C         -2.40278       -0.94791        1.73186
H         -2.04335       -1.95998        1.97866
H         -2.17997       -0.31184        2.60411
C         -3.92286       -0.97649        1.53963
H         -4.36693       -1.09163        2.53838
H         -4.28068        0.00099        1.18040
C         -4.49525       -2.11251        0.68254
H         -4.19092       -3.08283        1.10381
H         -5.59378       -2.08496        0.76862
C         -4.13137       -2.13721       -0.79730
H         -3.06816       -2.35585       -0.95906
H         -4.70328       -2.92184       -1.31023
N         -4.41332       -0.83138       -1.45276
H         -3.74188        0.02465       -1.04256
H         -4.26027       -0.87993       -2.46442
H         -5.39100       -0.55502       -1.31382
C         -1.98882        0.95845        0.11194
O         -3.01449        1.07519       -0.59520
N         -1.29689        2.00182        0.51859
H         -0.44165        1.83698        1.05401
C         -1.61851        3.36950        0.14720
H         -2.19511        3.36095       -0.78384
H         -2.21041        3.86038        0.93197
H         -0.68535        3.92599        0.00237
