# Supplementary material for: A Density Functional Theory and Information-Theoretic Approach Study of Interaction Energy and Polarizability for Base Pairs and Peptides
Source: Pharmaceuticals (Basel). 2022 Jul 28;15(8):938. doi: 10.3390/ph15080938 (PMC9415587; doi:10.3390/ph15080938)
Supplement: Supplementary file 1 [file pharmaceuticals-15-00938-s001.zip › coords_all/dipeptides_400/CYS_MET.xyz]

40
CYS_MET_800.log	Energy: -1015407.9098408
H         -5.13571       -0.05641       -2.54077
C         -5.51832        0.41810       -1.62914
H         -6.33803       -0.18398       -1.21627
H         -5.92847        1.40669       -1.87290
C         -4.46624        0.59222       -0.55417
O         -4.71513        1.09919        0.52178
N         -3.22059        0.14698       -0.86854
H         -3.00020       -0.27694       -1.76371
C         -2.12935        0.27188        0.06230
H         -2.15538        1.27086        0.52613
C         -2.25566       -0.77750        1.18803
H         -3.25306       -0.64612        1.62709
H         -2.18423       -1.78764        0.76278
S         -1.07508       -0.61422        2.56725
H         -0.07046       -1.30048        1.97610
C         -0.83930        0.08104       -0.72814
O         -0.82492       -0.47779       -1.80951
N          0.29104        0.54498       -0.13638
H          0.22660        0.77696        0.85264
C          1.56255        0.09157       -0.64697
H          1.63395        0.38625       -1.70671
C          2.71209        0.70949        0.15219
H          2.60772        0.38743        1.20198
H          3.66379        0.29382       -0.20987
C          2.75472        2.23004        0.05476
H          2.90011        2.53862       -0.99124
H          1.80762        2.67934        0.38935
S          4.12549        2.98387        0.97553
C          3.52182        2.75553        2.66733
H          2.54371        3.23775        2.80165
H          3.45647        1.69492        2.94407
H          4.24787        3.24270        3.32991
C          1.64420       -1.44061       -0.54661
O          1.14817       -2.03511        0.39307
N          2.36425       -2.03922       -1.51987
H          2.62888       -1.48189       -2.32159
C          2.56861       -3.47020       -1.56492
H          2.23707       -3.88103       -0.60499
H          1.97974       -3.93578       -2.36880
H          3.63041       -3.70937       -1.71389
