# Supplementary material for: A Density Functional Theory and Information-Theoretic Approach Study of Interaction Energy and Polarizability for Base Pairs and Peptides
Source: Pharmaceuticals (Basel). 2022 Jul 28;15(8):938. doi: 10.3390/ph15080938 (PMC9415587; doi:10.3390/ph15080938)
Supplement: Supplementary file 1 [file pharmaceuticals-15-00938-s001.zip › coords_all/dipeptides_400/CYS_PHE.xyz]

43
CYS_PHE_600.log	Energy: -861190.3034040
H         -6.40036       -0.94588       -0.51078
C         -5.64430       -0.44781       -1.13142
H         -6.11315        0.44438       -1.56633
H         -5.32353       -1.12281       -1.93399
C         -4.51063        0.00105       -0.23345
O         -4.68565        0.74986        0.70747
N         -3.28008       -0.48357       -0.54823
H         -3.12336       -1.11947       -1.32336
C         -2.11866       -0.12603        0.22345
H         -2.13824        0.95442        0.43779
C         -2.11075       -0.88181        1.57074
H         -3.05375       -0.63582        2.07603
H         -2.08075       -1.96349        1.38211
S         -0.78267       -0.43574        2.73705
H          0.16620       -1.22843        2.18711
C         -0.89302       -0.49177       -0.60455
O         -0.94008       -1.32672       -1.49220
N          0.25383        0.12447       -0.24626
H          0.23958        0.72863        0.56992
C          1.51866       -0.38767       -0.71086
H          1.61924       -0.19983       -1.79344
C          2.66817        0.28973        0.05214
H          2.60420       -0.03833        1.10099
H          3.61549       -0.09372       -0.35472
C          2.62338        1.79488       -0.02907
C          2.08217        2.54834        1.01839
H          1.72646        2.04126        1.92033
C          1.99425        3.93752        0.92549
H          1.56885        4.50957        1.75130
C          2.45250        4.59108       -0.21645
H          2.38757        5.67753       -0.28958
C          2.99841        3.84968       -1.26499
H          3.36377        4.35603       -2.15977
C          3.08127        2.46261       -1.17060
H          3.51345        1.88698       -1.99328
C          1.58673       -1.89779       -0.42853
O          1.29378       -2.33366        0.66951
N          2.06916       -2.65528       -1.43686
H          2.08582       -2.23891       -2.35881
C          2.16021       -4.09445       -1.32536
H          1.26976       -4.59077       -1.74038
H          3.05370       -4.46206       -1.84620
H          2.23068       -4.34498       -0.26115
