# Supplementary material for: A Density Functional Theory and Information-Theoretic Approach Study of Interaction Energy and Polarizability for Base Pairs and Peptides
Source: Pharmaceuticals (Basel). 2022 Jul 28;15(8):938. doi: 10.3390/ph15080938 (PMC9415587; doi:10.3390/ph15080938)
Supplement: Supplementary file 1 [file pharmaceuticals-15-00938-s001.zip › coords_all/dipeptides_400/CYS_PRO.xyz]

37
CYS_PRO_400.log	Energy: -764785.4634537
H         -5.38899       -0.98327       -2.07894
C         -4.69472       -1.51048       -1.41340
H         -4.12406       -2.25381       -1.98331
H         -5.29517       -2.02167       -0.64850
C         -3.81990       -0.48208       -0.72727
O         -4.27613        0.51733       -0.20925
N         -2.48608       -0.75207       -0.72310
H         -2.11089       -1.62710       -1.07309
C         -1.55719        0.10606       -0.02592
H         -1.85958        1.15030       -0.17844
C         -1.57772       -0.19543        1.48460
H         -2.60255       -0.02186        1.83955
H         -1.32389       -1.25343        1.63887
S         -0.50958        0.85987        2.51145
H          0.67766        0.36260        2.09195
C         -0.17002       -0.19982       -0.57661
O          0.14257       -1.35830       -0.81787
N          0.70976        0.81331       -0.71964
C          0.46784        2.25611       -0.61884
H          0.36890        2.55604        0.43535
H         -0.45374        2.53608       -1.14644
C          1.71893        2.84679       -1.26873
H          1.93057        3.86444       -0.91746
H          1.59566        2.88014       -2.36187
C          2.80645        1.84121       -0.89002
H          3.09100        1.97422        0.16441
H          3.70923        1.90426       -1.51018
C          2.09797        0.48634       -1.02296
H          2.17805        0.07649       -2.04470
C          2.62920       -0.52578       -0.00129
O          2.51133       -0.31969        1.19205
N          3.28504       -1.58647       -0.51967
H          3.12590       -1.78581       -1.49878
C          3.76281       -2.65385        0.33094
H          2.99313       -3.42627        0.48417
H          4.65671       -3.11537       -0.10709
H          4.01590       -2.22354        1.30627
