# Supplementary material for: A Density Functional Theory and Information-Theoretic Approach Study of Interaction Energy and Polarizability for Base Pairs and Peptides
Source: Pharmaceuticals (Basel). 2022 Jul 28;15(8):938. doi: 10.3390/ph15080938 (PMC9415587; doi:10.3390/ph15080938)
Supplement: Supplementary file 1 [file pharmaceuticals-15-00938-s001.zip › coords_all/dipeptides_400/CYS_SER.xyz]

34
CYS_SER_800.log	Energy: -763413.6878072
H         -3.42368       -2.93656        1.70623
C         -4.10004       -2.50517        0.95858
H         -4.99295       -2.10647        1.45772
H         -4.43437       -3.28860        0.26657
C         -3.47004       -1.39271        0.14816
O         -4.05896       -0.83139       -0.75438
N         -2.19891       -1.05411        0.49517
H         -1.69091       -1.52180        1.23887
C         -1.48786       -0.02166       -0.21228
H         -1.65208       -0.13976       -1.29572
C         -2.01510        1.37200        0.18881
H         -3.10058        1.35253        0.02637
H         -1.82389        1.55195        1.25557
S         -1.39891        2.76984       -0.80362
H         -0.22251        2.91939       -0.15452
C         -0.00620       -0.18629        0.12444
O          0.35921       -0.82935        1.08961
N          0.86189        0.43163       -0.72205
H          0.45584        1.08871       -1.38275
C          2.24972        0.62890       -0.33809
H          2.71625        1.20362       -1.15367
C          2.40754        1.43146        0.94827
H          2.03535        0.83328        1.79448
H          3.48177        1.61281        1.09865
O          1.67839        2.63222        0.79005
H          1.76654        3.15497        1.59357
C          3.04015       -0.68345       -0.22062
O          4.01197       -0.74626        0.50289
N          2.61403       -1.68784       -1.02010
H          1.75017       -1.54389       -1.52596
C          3.22946       -2.99371       -1.00446
H          4.14168       -2.92161       -0.40153
H          2.56643       -3.74629       -0.55229
H          3.49538       -3.31744       -2.02060
