# Supplementary material for: A Density Functional Theory and Information-Theoretic Approach Study of Interaction Energy and Polarizability for Base Pairs and Peptides
Source: Pharmaceuticals (Basel). 2022 Jul 28;15(8):938. doi: 10.3390/ph15080938 (PMC9415587; doi:10.3390/ph15080938)
Supplement: Supplementary file 1 [file pharmaceuticals-15-00938-s001.zip › coords_all/dipeptides_400/CYS_THR.xyz]

37
CYS_THR_800.log	Energy: -788086.5391074
H          4.97275       -2.78068        0.61027
C          4.89013       -1.94557       -0.09787
H          4.63294       -2.33417       -1.09048
H          5.86758       -1.44845       -0.13459
C          3.87519       -0.96357        0.44406
O          4.03131       -0.37521        1.49503
N          2.75353       -0.78933       -0.31098
H          2.65481       -1.19180       -1.23704
C          1.73559        0.14778        0.09740
H          1.59169        0.05141        1.18467
C          2.17662        1.58424       -0.22335
H          3.13783        1.77511        0.27011
H          2.30475        1.67881       -1.31093
S          0.97976        2.87682        0.23704
H          1.02905        2.66871        1.56823
C          0.46711       -0.19688       -0.67755
O          0.52777       -0.42240       -1.87113
N         -0.68273       -0.18287        0.03461
H         -0.64603       -0.12733        1.04694
C         -1.97030       -0.48822       -0.54617
H         -1.81321       -0.58461       -1.63177
C         -2.54589       -1.78857        0.03032
H         -3.49130       -1.98302       -0.50174
C         -1.60177       -2.96070       -0.14435
H         -0.67783       -2.79092        0.42686
H         -2.07279       -3.87663        0.23435
H         -1.33862       -3.09824       -1.20226
O         -2.78315       -1.60598        1.40901
H         -3.57484       -1.05385        1.47181
C         -2.97024        0.65550       -0.30115
O         -4.15026        0.41449       -0.10526
N         -2.44365        1.89585       -0.32285
H         -1.43704        1.99435       -0.42306
C         -3.24586        3.08210       -0.13394
H         -4.26591        2.76373        0.10918
H         -2.85114        3.69421        0.68959
H         -3.27309        3.69700       -1.04557
