# Supplementary material for: A Density Functional Theory and Information-Theoretic Approach Study of Interaction Energy and Polarizability for Base Pairs and Peptides
Source: Pharmaceuticals (Basel). 2022 Jul 28;15(8):938. doi: 10.3390/ph15080938 (PMC9415587; doi:10.3390/ph15080938)
Supplement: Supplementary file 1 [file pharmaceuticals-15-00938-s001.zip › coords_all/dipeptides_400/CYS_TRP.xyz]

47
CYS_TRP_900.log	Energy: -943753.1138915
H          2.76232       -2.26347        2.53656
C          3.74898       -1.83723        2.30723
H          4.37043       -2.59978        1.82188
H          4.20540       -1.53218        3.25622
C          3.54951       -0.60031        1.46083
O          3.11659        0.43723        1.92028
N          3.87524       -0.72334        0.13970
H          4.05999       -1.64403       -0.24144
C          3.66036        0.37043       -0.79384
H          3.80397        1.29717       -0.21977
C          4.65089        0.30153       -1.94475
H          4.54537       -0.65402       -2.47783
H          4.41143        1.08615       -2.67336
S          6.37252        0.59663       -1.43838
H          6.38453       -0.31755       -0.44947
C          2.21838        0.33149       -1.32654
O          1.96044       -0.03560       -2.45936
N          1.27840        0.71046       -0.43406
H          1.52845        0.95357        0.52719
C         -0.12157        0.62164       -0.77026
H         -0.25505        0.97621       -1.80394
C         -0.62464       -0.84059       -0.69538
H         -0.01565       -1.41793       -1.40546
H         -0.40892       -1.20986        0.31993
C         -2.08155       -0.99517       -1.00104
C         -2.65552       -1.26438       -2.21803
H         -2.17468       -1.45906       -3.17450
N         -4.02733       -1.28051       -2.10108
H         -4.67483       -1.48514       -2.84806
C         -4.37440       -1.02380       -0.79656
C         -5.63356       -0.93053       -0.18667
H         -6.55252       -1.07699       -0.75627
C         -5.66671       -0.64688        1.16988
H         -6.63033       -0.56976        1.67565
C         -4.48011       -0.45427        1.90991
H         -4.54729       -0.22641        2.97447
C         -3.23650       -0.54279        1.30480
H         -2.32250       -0.36272        1.87580
C         -3.17282       -0.83639       -0.06997
C         -0.89667        1.49533        0.21206
O         -0.54037        1.58514        1.37191
N         -1.99440        2.09758       -0.30007
H         -2.25366        1.85116       -1.24718
C         -2.97106        2.76367        0.53228
H         -2.55306        2.82758        1.54348
H         -3.17634        3.77870        0.16382
H         -3.91073        2.19095        0.57238
