# Supplementary material for: A Density Functional Theory and Information-Theoretic Approach Study of Interaction Energy and Polarizability for Base Pairs and Peptides
Source: Pharmaceuticals (Basel). 2022 Jul 28;15(8):938. doi: 10.3390/ph15080938 (PMC9415587; doi:10.3390/ph15080938)
Supplement: Supplementary file 1 [file pharmaceuticals-15-00938-s001.zip › coords_all/dipeptides_400/CYS_TYR.xyz]

44
CYS_TYR_200.log	Energy: -908398.7338786
H          6.92614       -0.89558       -1.82665
C          5.98137       -1.45133       -1.88064
H          6.22741       -2.52059       -1.84072
H          5.47390       -1.22618       -2.82620
C          5.15507       -1.10754       -0.66117
O          5.57641       -1.24192        0.47197
N          3.90424       -0.63062       -0.90284
H          3.49555       -0.60488       -1.83159
C          3.01327       -0.36751        0.19518
H          3.06430       -1.20882        0.90750
C          3.43339        0.91078        0.95063
H          4.52818        0.93722        0.98778
H          3.07910        1.81020        0.42694
S          2.80215        1.02685        2.65580
H          3.52756       -0.00638        3.13035
C          1.59484       -0.27102       -0.37746
O          1.40051       -0.33256       -1.58449
N          0.60455       -0.11786        0.52058
H          0.84706        0.03741        1.49790
C         -0.78936       -0.00381        0.10899
H         -0.90949       -0.63670       -0.78314
C         -1.71896       -0.47903        1.22344
H         -1.31949       -1.42624        1.61509
H         -1.69538        0.26919        2.02929
C         -3.13712       -0.68384        0.74565
C         -4.08710        0.34533        0.80207
H         -3.78926        1.31498        1.20400
C         -5.38331        0.15318        0.33861
H         -6.12638        0.94972        0.38350
C         -5.75985       -1.08078       -0.20019
O         -7.03373       -1.21944       -0.63722
H         -7.16210       -2.11124       -0.97766
C         -4.82405       -2.11570       -0.26702
H         -5.11217       -3.08479       -0.68261
C         -3.52853       -1.91071        0.20327
H         -2.80925       -2.73238        0.15177
C         -1.08841        1.45926       -0.27622
O         -1.63793        2.22432        0.49189
N         -0.64413        1.79926       -1.50859
H         -0.11305        1.09947       -2.01985
C         -0.74770        3.14549       -2.02086
H         -1.24135        3.15560       -3.00279
H         -1.34875        3.72683       -1.31268
H          0.24056        3.62000       -2.11937
