# Supplementary material for: A Density Functional Theory and Information-Theoretic Approach Study of Interaction Energy and Polarizability for Base Pairs and Peptides
Source: Pharmaceuticals (Basel). 2022 Jul 28;15(8):938. doi: 10.3390/ph15080938 (PMC9415587; doi:10.3390/ph15080938)
Supplement: Supplementary file 1 [file pharmaceuticals-15-00938-s001.zip › coords_all/dipeptides_400/CYS_VAL.xyz]

39
CYS_VAL_500.log	Energy: -765542.7750259
H         -6.19530       -0.65158        0.79219
C         -5.35282       -1.33313        0.61867
H         -5.71820       -2.15096       -0.01632
H         -5.00297       -1.73920        1.57531
C         -4.28033       -0.58282       -0.14140
O         -4.50389       -0.02138       -1.19753
N         -3.04726       -0.56968        0.42841
H         -2.81792       -1.10505        1.26025
C         -1.93743        0.04091       -0.25459
H         -1.94886       -0.27267       -1.31258
C         -2.05122        1.57803       -0.22201
H         -3.10529        1.84296       -0.36253
H         -1.71997        1.97138        0.74960
S         -1.06755        2.43646       -1.49157
H         -1.82243        2.03038       -2.53216
C         -0.65760       -0.47470        0.41685
O         -0.71201       -1.17807        1.41362
N          0.50292       -0.09815       -0.15129
H          0.52565        0.52982       -0.95563
C          1.77024       -0.51066        0.40686
H          1.70555       -0.43937        1.50525
C          2.09886       -1.98298        0.04896
H          1.20792       -2.53984        0.38000
C          2.27717       -2.17392       -1.45421
H          3.17915       -1.65769       -1.81748
H          2.37478       -3.24187       -1.69613
H          1.41793       -1.77445       -2.01045
C          3.29820       -2.51596        0.82874
H          3.40207       -3.59876        0.67117
H          4.23562       -2.04367        0.49802
H          3.18329       -2.35042        1.91180
C          2.82531        0.45587       -0.13160
O          2.67646        1.00761       -1.20412
N          3.92352        0.61075        0.64908
H          3.94683        0.13202        1.53951
C          5.04281        1.43858        0.25914
H          5.96927        0.85099        0.18428
H          4.80892        1.86316       -0.72350
H          5.19956        2.26004        0.97285
