# Supplementary material for: A Density Functional Theory and Information-Theoretic Approach Study of Interaction Energy and Polarizability for Base Pairs and Peptides
Source: Pharmaceuticals (Basel). 2022 Jul 28;15(8):938. doi: 10.3390/ph15080938 (PMC9415587; doi:10.3390/ph15080938)
Supplement: Supplementary file 1 [file pharmaceuticals-15-00938-s001.zip › coords_all/dipeptides_400/GLN_ALA.xyz]

39
GLN_ALA_300.log	Energy: -596884.6673912
H          5.12350       -1.40728       -0.47157
C          5.17523       -0.39244       -0.05974
H          5.77261        0.24688       -0.72203
H          5.68075       -0.41834        0.91470
C          3.81747        0.24921        0.12671
O          3.69696        1.39908        0.51584
N          2.74944       -0.53268       -0.15350
H          2.84031       -1.48845       -0.48598
C          1.39824       -0.06697        0.02969
H          1.32617        0.41674        1.01892
C          0.93446        0.94131       -1.05720
H          1.61185        0.84531       -1.91631
H         -0.07274        0.67221       -1.40988
C          0.92218        2.38132       -0.56496
H          1.91012        2.64379       -0.15901
H          0.69882        3.07255       -1.39428
C         -0.13813        2.60021        0.49762
O         -1.05585        1.81083        0.69145
N         -0.02256        3.73657        1.21299
H         -0.70860        3.92966        1.93207
H          0.77066        4.35213        1.10245
C          0.48835       -1.29893        0.00386
O          0.84336       -2.33046       -0.53242
N         -0.72248       -1.10024        0.57312
H         -0.89732       -0.18946        0.99327
C         -1.82410       -2.02437        0.41189
H         -1.42448       -2.88708       -0.13887
C         -2.38993       -2.49692        1.74860
H         -3.22504       -3.18348        1.56421
H         -1.61304       -3.00944        2.33060
H         -2.76393       -1.64261        2.33331
C         -2.96766       -1.47409       -0.45545
O         -3.89063       -2.20494       -0.75362
N         -2.88400       -0.17026       -0.82507
H         -2.14683        0.41801       -0.44840
C         -3.93657        0.46319       -1.58512
H         -4.46414        1.22144       -0.98669
H         -3.53701        0.94579       -2.48870
H         -4.65090       -0.31375       -1.88014
