# Supplementary material for: A Density Functional Theory and Information-Theoretic Approach Study of Interaction Energy and Polarizability for Base Pairs and Peptides
Source: Pharmaceuticals (Basel). 2022 Jul 28;15(8):938. doi: 10.3390/ph15080938 (PMC9415587; doi:10.3390/ph15080938)
Supplement: Supplementary file 1 [file pharmaceuticals-15-00938-s001.zip › coords_all/dipeptides_400/GLN_ARG.xyz]

53
GLN_ARG_100.log	Energy: -774606.0815794
H         -6.43689       -2.54063        1.35582
C         -5.61628       -2.91511        0.73104
H         -6.06355       -3.32369       -0.18475
H         -5.07982       -3.70967        1.26284
C         -4.73603       -1.74787        0.35000
O         -5.17750       -0.74736       -0.18547
N         -3.41380       -1.87471        0.63842
H         -3.02216       -2.73912        0.99796
C         -2.47293       -0.86673        0.22189
H         -2.65717       -0.62829       -0.84161
C         -2.57073        0.45573        1.03315
H         -3.16400        0.24632        1.93310
H         -1.57212        0.77050        1.37061
C         -3.21713        1.59502        0.25774
H         -4.18885        1.26072       -0.13623
H         -3.40658        2.45279        0.92289
C         -2.35597        2.08867       -0.88860
O         -1.21354        1.68864       -1.09121
N         -2.92390        3.02129       -1.67702
H         -2.40640        3.36860       -2.47463
H         -3.88449        3.30830       -1.54894
C         -1.07630       -1.48382        0.30021
O         -0.88281       -2.60861        0.74466
N         -0.08619       -0.69780       -0.16730
H         -0.33932        0.23682       -0.51915
C          1.26976       -1.19458       -0.29369
H          1.20273       -2.26943       -0.53122
C          1.98520       -0.46343       -1.42601
H          1.31124       -0.50900       -2.29234
H          2.06996        0.60534       -1.16828
C          3.35100       -1.05347       -1.81207
H          3.40520       -2.11307       -1.51490
H          3.44471       -1.05295       -2.90895
C          4.58117       -0.35063       -1.23878
H          4.57605       -0.35847       -0.14318
H          5.49044       -0.87596       -1.56226
N          4.70562        1.03813       -1.68434
H          5.00218        1.19162       -2.64148
C          4.44515        2.12363       -0.95229
N          3.86599        2.03086        0.23173
H          3.43479        1.14319        0.59176
H          3.80344        2.85461        0.81621
N          4.78812        3.32650       -1.44485
H          5.39125        3.41062       -2.25189
H          4.50181        4.17813       -0.98133
C          1.99493       -1.07118        1.05666
O          2.83286       -0.18785        1.27485
N          1.62970       -1.96914        1.96971
H          0.86479       -2.59516        1.70931
C          2.12596       -1.97091        3.33128
H          2.93216       -1.23431        3.40653
H          1.32784       -1.70569        4.03851
H          2.51438       -2.96354        3.59325
