# Supplementary material for: A Density Functional Theory and Information-Theoretic Approach Study of Interaction Energy and Polarizability for Base Pairs and Peptides
Source: Pharmaceuticals (Basel). 2022 Jul 28;15(8):938. doi: 10.3390/ph15080938 (PMC9415587; doi:10.3390/ph15080938)
Supplement: Supplementary file 1 [file pharmaceuticals-15-00938-s001.zip › coords_all/dipeptides_400/GLN_ASN.xyz]

43
GLN_ASN_0.log	Energy: -702757.5278308
H         -6.19159       -1.06738        1.04380
C         -5.47510       -0.50605        1.65701
H         -5.11264       -1.13959        2.47518
H         -6.00572        0.36172        2.07032
C         -4.36852       -0.00520        0.75722
O         -4.59980        0.67939       -0.22984
N         -3.10807       -0.35381        1.10209
H         -2.88285       -0.89724        1.92955
C         -2.00251        0.09844        0.29861
H         -2.25971       -0.08784       -0.75562
C         -1.74514        1.60794        0.50158
H         -2.73185        2.09268        0.52432
H         -1.27585        1.75452        1.48555
C         -0.86369        2.23837       -0.57957
H         -0.98695        3.33176       -0.56064
H          0.19301        2.01397       -0.39279
C         -1.20770        1.73128       -1.96840
O         -0.36984        1.19794       -2.68091
N         -2.50377        1.87180       -2.34957
H         -2.76210        1.40381       -3.21114
H         -3.23681        1.94726       -1.64626
C         -0.76224       -0.70126        0.66832
O         -0.64707       -1.23689        1.75344
N          0.20209       -0.72545       -0.28436
H          0.07558       -0.16727       -1.12833
C          1.55072       -1.06659        0.09169
H          1.57523       -2.07742        0.52375
C          2.42330       -1.03017       -1.16118
H          1.89644       -1.56842       -1.96662
H          2.54920        0.00823       -1.50873
C          3.77202       -1.70762       -0.97876
O          4.02717       -2.42799       -0.03225
N          4.65916       -1.47871       -1.97549
H          5.55678       -1.94438       -1.93588
H          4.43841       -0.89000       -2.76552
C          2.05291       -0.06305        1.15749
O          1.54921        1.04033        1.26528
N          3.08241       -0.50756        1.90487
H          3.45653       -1.42633        1.68378
C          3.70448        0.30138        2.92595
H          3.62767       -0.17852        3.91228
H          4.76698        0.47887        2.70323
H          3.17967        1.26266        2.95711
