# Supplementary material for: A Density Functional Theory and Information-Theoretic Approach Study of Interaction Energy and Polarizability for Base Pairs and Peptides
Source: Pharmaceuticals (Basel). 2022 Jul 28;15(8):938. doi: 10.3390/ph15080938 (PMC9415587; doi:10.3390/ph15080938)
Supplement: Supplementary file 1 [file pharmaceuticals-15-00938-s001.zip › coords_all/dipeptides_400/GLN_ASP.xyz]

41
GLN_ASP_600.log	Energy: -714899.0801330
H         -4.85356       -2.85773       -1.24857
C         -5.23150       -1.88729       -1.59336
H         -6.20712       -1.68727       -1.13054
H         -5.38256       -1.91532       -2.68027
C         -4.30420       -0.72686       -1.27144
O         -4.55694        0.40709       -1.62829
N         -3.19539       -1.05537       -0.56966
H         -2.99604       -2.00958       -0.28488
C         -2.20152       -0.08984       -0.16060
H         -2.05282        0.63770       -0.97551
C         -2.65165        0.66420        1.10674
H         -3.60344        1.15755        0.85922
H         -2.83649       -0.08664        1.89079
C         -1.67280        1.72558        1.61152
H         -2.07868        2.15768        2.53851
H         -0.67838        1.31427        1.83748
C         -1.56435        2.87542        0.61583
O         -2.54656        3.49110        0.24781
N         -0.31178        3.12224        0.16332
H         -0.20613        3.89900       -0.47732
H          0.51848        2.64625        0.54775
C         -0.92198       -0.89075        0.10809
O         -0.99209       -2.05496        0.47254
N          0.23122       -0.21892       -0.04008
H          0.20267        0.77771       -0.23536
C          1.50453       -0.74069        0.42155
H          1.29365       -1.40376        1.27730
C          2.19042       -1.57518       -0.67628
H          1.42275       -2.15047       -1.20756
H          2.66943       -0.89559       -1.40104
C          3.23564       -2.60933       -0.22460
O          4.07160       -2.23645        0.70249
O          3.25725       -3.70174       -0.74804
C          2.34160        0.45646        0.92995
O          1.78369        1.57006        1.07970
N          3.59403        0.17510        1.17614
H          3.94441       -1.18602        0.95254
C          4.40511        1.25613        1.67535
H          4.41958        2.11589        0.98182
H          4.02634        1.64750        2.63674
H          5.43752        0.90883        1.82300
