# Supplementary material for: A Density Functional Theory and Information-Theoretic Approach Study of Interaction Energy and Polarizability for Base Pairs and Peptides
Source: Pharmaceuticals (Basel). 2022 Jul 28;15(8):938. doi: 10.3390/ph15080938 (PMC9415587; doi:10.3390/ph15080938)
Supplement: Supplementary file 1 [file pharmaceuticals-15-00938-s001.zip › coords_all/dipeptides_400/GLN_CYS.xyz]

40
GLN_CYS_200.log	Energy: -846748.0702517
H         -0.05415        5.15531       -0.32809
C          0.08578        4.38189        0.43501
H         -0.83039        4.32455        1.04279
H          0.92944        4.64063        1.08673
C          0.25859        3.05016       -0.25189
O         -0.32418        2.77752       -1.29316
N          1.05531        2.15300        0.37791
H          1.46479        2.39045        1.27349
C          1.23533        0.79364       -0.11159
H          1.21056        0.84896       -1.21151
C          2.56053        0.22965        0.37217
H          3.36894        0.92696        0.11316
H          2.53379        0.14578        1.46955
C          2.87417       -1.13526       -0.21804
H          2.14809       -1.88368        0.13323
H          2.80699       -1.10715       -1.31957
C          4.28595       -1.58062        0.14259
O          5.11224       -0.82307        0.59952
N          4.55024       -2.89106       -0.10963
H          5.47748       -3.24082        0.09347
H          3.84783       -3.52275       -0.46377
C          0.04340       -0.05935        0.35874
O          0.14101       -0.85644        1.28062
N         -1.11007        0.18694       -0.29464
H         -1.09327        0.92108       -1.00265
C         -2.39384       -0.27757        0.20796
H         -2.31498       -0.31920        1.30686
C         -3.50952        0.67340       -0.20014
H         -3.63344        0.66606       -1.29075
H         -4.45619        0.30589        0.21369
S         -3.30777        2.38166        0.40462
H         -2.47984        2.80829       -0.57082
C         -2.70953       -1.69956       -0.30171
O         -3.61793       -1.91164       -1.07929
N         -1.88989       -2.65061        0.20432
H         -1.15176       -2.34252        0.83453
C         -1.99474       -4.03797       -0.17896
H         -2.16434       -4.68164        0.69652
H         -2.84810       -4.13351       -0.86004
H         -1.08754       -4.38427       -0.69716
