# Supplementary material for: A Density Functional Theory and Information-Theoretic Approach Study of Interaction Energy and Polarizability for Base Pairs and Peptides
Source: Pharmaceuticals (Basel). 2022 Jul 28;15(8):938. doi: 10.3390/ph15080938 (PMC9415587; doi:10.3390/ph15080938)
Supplement: Supplementary file 1 [file pharmaceuticals-15-00938-s001.zip › coords_all/dipeptides_400/GLN_GLN.xyz]

46
GLN_GLN_400.log	Energy: -727420.7880065
H         -4.83290       -3.78879        1.60765
C         -4.65942       -2.83379        2.12155
H         -4.04904       -3.00890        3.01570
H         -5.63901       -2.43387        2.41142
C         -4.02240       -1.87440        1.13833
O         -4.60827       -1.47531        0.14955
N         -2.74866       -1.49860        1.42066
H         -2.26230       -1.79561        2.26015
C         -2.02288       -0.61382        0.54351
H         -2.16715       -0.94412       -0.49613
C         -2.53708        0.83466        0.68859
H         -3.62070        0.78854        0.50588
H         -2.38234        1.14618        1.73309
C         -1.89525        1.86631       -0.25002
H         -2.37853        2.84213       -0.09838
H         -0.82537        1.98884       -0.03069
C         -2.01120        1.43373       -1.70021
O         -1.21353        0.65909       -2.20703
N         -3.07187        1.91354       -2.38411
H         -3.23593        1.56142       -3.31950
H         -3.77118        2.49484       -1.94606
C         -0.54737       -0.70278        0.92800
O         -0.22262       -1.00106        2.07452
N          0.32572       -0.38904       -0.03988
H         -0.03970       -0.10511       -0.95748
C          1.76106       -0.33024        0.19870
H          1.99913       -1.11964        0.93036
C          2.50982       -0.55944       -1.10420
H          2.16730       -1.49946       -1.55833
H          2.26250        0.25704       -1.80011
C          4.01819       -0.62488       -0.91838
H          4.41199        0.35775       -0.62383
H          4.27149       -1.33678       -0.11286
C          4.71126       -1.13061       -2.17618
O          4.17429       -1.87659       -2.96446
N          5.99671       -0.70869       -2.32676
H          6.51048       -1.02193       -3.14000
H          6.41285       -0.03156       -1.70558
C          2.11963        1.03247        0.82999
O          2.69545        1.90298        0.20569
N          1.70967        1.16319        2.11541
H          1.18741        0.38821        2.51927
C          1.87443        2.39152        2.85542
H          2.44824        3.08504        2.23020
H          0.90424        2.85191        3.09803
H          2.42161        2.21967        3.79359
