# Supplementary material for: A Density Functional Theory and Information-Theoretic Approach Study of Interaction Energy and Polarizability for Base Pairs and Peptides
Source: Pharmaceuticals (Basel). 2022 Jul 28;15(8):938. doi: 10.3390/ph15080938 (PMC9415587; doi:10.3390/ph15080938)
Supplement: Supplementary file 1 [file pharmaceuticals-15-00938-s001.zip › coords_all/dipeptides_400/GLN_GLU.xyz]

44
GLN_GLU_900.log	Energy: -739564.6263005
H          1.49058        3.73152       -1.83587
C          1.56888        3.22333       -0.86759
H          0.69559        3.43370       -0.23317
H          2.47879        3.58549       -0.36553
C          1.70928        1.73624       -1.12070
O          2.27244        1.28228       -2.10488
N          1.18545        0.95451       -0.13973
H          0.64783        1.43182        0.58722
C          1.09095       -0.48027       -0.29074
H          1.17320       -0.68504       -1.37130
C          2.22614       -1.23796        0.40901
H          2.15786       -1.09293        1.49868
H          2.09207       -2.31191        0.22610
C          3.58258       -0.76923       -0.08664
H          3.63287       -0.81990       -1.18620
H          3.72309        0.29818        0.15355
C          4.74634       -1.53536        0.51054
O          4.63655       -2.37790        1.37424
N          5.96357       -1.19014       -0.00996
H          6.79005       -1.63116        0.36879
H          6.05411       -0.46748       -0.70826
C         -0.25921       -1.05713        0.15196
O         -0.39830       -2.28438        0.16798
N         -1.21785       -0.19396        0.49528
H         -1.07177        0.87263        0.55397
C         -2.43952       -0.62831        1.15247
H         -2.19457       -1.53376        1.73765
C         -2.95571        0.45927        2.09712
H         -3.88505        0.06883        2.53551
H         -2.22596        0.56739        2.91526
C         -3.24788        1.83717        1.47779
H         -3.64540        1.69722        0.45936
H         -4.03773        2.34109        2.04965
C         -2.05746        2.82198        1.40737
O         -2.24716        3.99065        1.70919
O         -0.95165        2.31780        0.99379
C         -3.52544       -1.08237        0.15552
O         -4.65402       -0.62494        0.15119
N         -3.10765       -2.06594       -0.68065
H         -2.15902       -2.42058       -0.53943
C         -3.96381       -2.62533       -1.69186
H         -4.18120       -3.68948       -1.50344
H         -4.90832       -2.06834       -1.67671
H         -3.51403       -2.53912       -2.69325
