# Supplementary material for: A Density Functional Theory and Information-Theoretic Approach Study of Interaction Energy and Polarizability for Base Pairs and Peptides
Source: Pharmaceuticals (Basel). 2022 Jul 28;15(8):938. doi: 10.3390/ph15080938 (PMC9415587; doi:10.3390/ph15080938)
Supplement: Supplementary file 1 [file pharmaceuticals-15-00938-s001.zip › coords_all/dipeptides_400/GLN_GLY.xyz]

36
GLN_GLY_200.log	Energy: -572212.7685914
H         -4.71052       -1.63163        2.03731
C         -4.22289       -2.33793        1.35098
H         -5.00997       -2.93035        0.86988
H         -3.55664       -2.99427        1.92437
C         -3.50077       -1.54553        0.28155
O         -4.08677       -0.97978       -0.61871
N         -2.14603       -1.49417        0.40223
H         -1.65292       -1.92453        1.17674
C         -1.35458       -0.69826       -0.50208
H         -1.77800       -0.79896       -1.51421
C         -1.35452        0.79036       -0.09980
H         -2.39973        1.08689        0.06681
H         -0.81889        0.87539        0.86010
C         -0.72435        1.72777       -1.13313
H          0.25865        1.35468       -1.44884
H         -1.38601        1.82922       -2.00491
C         -0.54304        3.10845       -0.51999
O         -1.44180        3.91877       -0.45487
N          0.69754        3.31457       -0.00744
H          0.87008        4.18442        0.47881
H          1.41766        2.60088       -0.06056
C          0.06867       -1.23172       -0.43906
O          0.53417       -1.68786        0.58876
N          0.81928       -1.12428       -1.56757
H          0.44062       -0.63125       -2.36512
C          2.23956       -1.30309       -1.44518
H          2.46046       -2.31846       -1.08489
H          2.70637       -1.17732       -2.43170
C          2.84853       -0.26299       -0.49504
O          2.39907        0.86675       -0.42706
N          3.93568       -0.68060        0.18432
H          4.14745       -1.66979        0.17687
C          4.63911        0.17453        1.11545
H          5.71933       -0.01026        1.05818
H          4.43661        1.21536        0.84036
H          4.30068        0.01527        2.15028
