# Supplementary material for: A Density Functional Theory and Information-Theoretic Approach Study of Interaction Energy and Polarizability for Base Pairs and Peptides
Source: Pharmaceuticals (Basel). 2022 Jul 28;15(8):938. doi: 10.3390/ph15080938 (PMC9415587; doi:10.3390/ph15080938)
Supplement: Supplementary file 1 [file pharmaceuticals-15-00938-s001.zip › coords_all/dipeptides_400/GLN_HIS.xyz]

46
GLN_HIS_600.log	Energy: -738088.3516779
H         -2.65572        2.97554       -0.06080
C         -2.33886        2.26031        0.70597
H         -3.19064        1.97428        1.34140
H         -1.57099        2.72894        1.33981
C         -1.75185        1.04469        0.02652
O         -1.42809        1.02065       -1.14438
N         -1.57399       -0.03582        0.85293
H         -2.11099       -0.03283        1.71421
C         -1.23405       -1.33849        0.30069
H         -1.16370       -2.02211        1.16347
C         -2.27416       -1.89657       -0.67132
H         -2.29091       -1.25774       -1.56624
H         -1.92134       -2.88073       -1.00562
C         -3.66508       -2.02491       -0.03892
H         -4.33733       -2.54065       -0.74151
H         -3.62235       -2.62014        0.88326
C         -4.29180       -0.69052        0.34029
O         -4.46190       -0.34308        1.49446
N         -4.62758        0.10405       -0.70876
H         -4.99039        1.02893       -0.51473
H         -4.37186       -0.12942       -1.65812
C          0.16559       -1.33576       -0.33793
O          0.43375       -2.03252       -1.28956
N          1.08959       -0.57425        0.31593
H          0.73008        0.12931        0.95330
C          2.39585       -0.33842       -0.26924
H          2.29078       -0.28067       -1.36510
C          2.99260        0.96554        0.26481
H          3.15076        0.88820        1.35255
H          3.98604        1.07966       -0.19231
C          2.11989        2.15202       -0.01085
N          2.12525        3.26851        0.78723
C          1.25243        4.08828        0.26054
H          0.99956        5.07996        0.63186
N          0.66678        3.55133       -0.84483
H         -0.05972        3.96543       -1.41340
C          1.21255        2.30918       -1.03346
H          0.87560        1.64485       -1.82237
C          3.40614       -1.47107       -0.04822
O          4.46736       -1.44853       -0.63603
N          3.05075       -2.41763        0.85238
H          2.13203       -2.34092        1.26655
C          3.88979       -3.55369        1.14569
H          4.13968       -3.60287        2.21578
H          3.40750       -4.49727        0.85015
H          4.81516       -3.43413        0.57042
