# Supplementary material for: A Density Functional Theory and Information-Theoretic Approach Study of Interaction Energy and Polarizability for Base Pairs and Peptides
Source: Pharmaceuticals (Basel). 2022 Jul 28;15(8):938. doi: 10.3390/ph15080938 (PMC9415587; doi:10.3390/ph15080938)
Supplement: Supplementary file 1 [file pharmaceuticals-15-00938-s001.zip › coords_all/dipeptides_400/GLN_ILE.xyz]

48
GLN_ILE_300.log	Energy: -670882.5286244
H         -5.02213       -1.96443        1.85730
C         -5.46121       -1.32492        1.08208
H         -6.18192       -0.63349        1.53720
H         -6.01156       -1.94604        0.36323
C         -4.43448       -0.51233        0.32003
O         -4.75228        0.27630       -0.55112
N         -3.14039       -0.72589        0.66377
H         -2.86767       -1.34792        1.41793
C         -2.06648       -0.01482        0.01494
H         -2.24197       -0.02070       -1.07196
C         -2.00055        1.44432        0.51301
H         -3.00799        1.86056        0.36332
H         -1.79423        1.42336        1.59376
C         -0.95160        2.32762       -0.17880
H         -1.05233        3.35824        0.19190
H          0.06234        1.97991        0.06514
C         -1.12974        2.29320       -1.68210
O         -0.57231        1.46174       -2.38765
N         -1.98424        3.20085       -2.20356
H         -2.22558        3.12166       -3.18377
H         -2.52205        3.81906       -1.61362
C         -0.77067       -0.74749        0.35135
O         -0.66525       -1.39314        1.38302
N          0.24313       -0.59238       -0.52278
H          0.11513        0.03290       -1.32445
C          1.56239       -1.02237       -0.12970
H          1.51933       -2.09884        0.10762
C          2.57049       -0.80855       -1.27626
H          2.12474       -1.32087       -2.14792
C          2.75292        0.66901       -1.62723
H          3.24212        1.20906       -0.80325
H          3.37024        0.77457       -2.52967
H          1.79242        1.16226       -1.83290
C          3.90361       -1.50034       -0.96721
H          4.37733       -1.00459       -0.10380
H          3.69820       -2.53859       -0.65393
C          4.87474       -1.52016       -2.14309
H          5.76833       -2.11328       -1.90477
H          4.40508       -1.96237       -3.03491
H          5.21193       -0.50868       -2.40821
C          1.97556       -0.26754        1.14643
O          1.70329        0.90748        1.30433
N          2.70106       -0.99180        2.03277
H          2.75684       -1.99068        1.88498
C          3.14292       -0.44448        3.29449
H          2.52434       -0.80239        4.13152
H          4.19221       -0.70603        3.48829
H          3.04734        0.64528        3.23312
