# Supplementary material for: A Density Functional Theory and Information-Theoretic Approach Study of Interaction Energy and Polarizability for Base Pairs and Peptides
Source: Pharmaceuticals (Basel). 2022 Jul 28;15(8):938. doi: 10.3390/ph15080938 (PMC9415587; doi:10.3390/ph15080938)
Supplement: Supplementary file 1 [file pharmaceuticals-15-00938-s001.zip › coords_all/dipeptides_400/GLN_LEU.xyz]

48
GLN_LEU_200.log	Energy: -670877.3488098
H          3.03346       -4.64255        0.63219
C          3.55256       -3.87721        0.03812
H          3.30885       -4.02118       -1.02165
H          4.62944       -4.00616        0.19684
C          3.15034       -2.51166        0.55663
O          3.60679       -2.04977        1.58469
N          2.23625       -1.84848       -0.20131
H          1.76260       -2.31151       -0.97170
C          1.60445       -0.63461        0.25774
H          1.61144       -0.64431        1.36083
C          2.30688        0.64040       -0.23131
H          2.24103        0.68954       -1.32941
H          1.77675        1.52745        0.14533
C          3.76181        0.70831        0.19885
H          3.85421        0.57297        1.28818
H          4.33660       -0.11947       -0.24575
C          4.40771        2.02343       -0.20630
O          3.80458        2.90774       -0.77375
N          5.72670        2.12676        0.11752
H          6.20657        2.99142       -0.09413
H          6.20747        1.40330        0.63142
C          0.15997       -0.65539       -0.24907
O         -0.20460       -1.43489       -1.11390
N         -0.65621        0.27283        0.28829
H         -0.35790        0.89234        1.03675
C         -2.03203        0.40225       -0.13472
H         -2.06029        0.30131       -1.23049
C         -2.90995       -0.68907        0.50439
H         -2.41798       -1.65111        0.28609
H         -2.87774       -0.53989        1.59610
C         -4.36450       -0.75995        0.03010
H         -4.85993        0.19762        0.26616
C         -4.46413       -1.00477       -1.47667
H         -5.51038       -1.14777       -1.78316
H         -4.05815       -0.17623       -2.07747
H         -3.89947       -1.90843       -1.75556
C         -5.09561       -1.86326        0.79427
H         -4.64168       -2.84363        0.58010
H         -5.04360       -1.69789        1.88000
H         -6.15555       -1.91159        0.50602
C         -2.49113        1.79426        0.29904
O         -2.02245        2.31790        1.29146
N         -3.45616        2.35545       -0.46734
H         -3.76307        1.85265       -1.28969
C         -4.04971        3.63700       -0.15659
H         -3.57755        4.00254        0.76200
H         -3.87124        4.36414       -0.96143
H         -5.13296        3.54619        0.00834
