# Supplementary material for: A Density Functional Theory and Information-Theoretic Approach Study of Interaction Energy and Polarizability for Base Pairs and Peptides
Source: Pharmaceuticals (Basel). 2022 Jul 28;15(8):938. doi: 10.3390/ph15080938 (PMC9415587; doi:10.3390/ph15080938)
Supplement: Supplementary file 1 [file pharmaceuticals-15-00938-s001.zip › coords_all/dipeptides_400/GLN_LYS.xyz]

51
GLN_LYS_300.log	Energy: -705858.8905702
H         -2.71687        3.32538        2.41634
C         -2.46187        3.75192        1.43565
H         -1.78672        4.60130        1.58784
H         -3.38571        4.10418        0.96003
C         -1.85737        2.66432        0.59225
O         -2.53561        1.71273        0.16854
N         -0.55498        2.74375        0.32019
H         -0.02231        3.51446        0.70810
C          0.17996        1.68571       -0.34879
H         -0.11968        1.64104       -1.40933
C          1.67909        1.97070       -0.21716
H          1.92023        2.93193       -0.69421
H          1.91093        2.07773        0.85416
C          2.56813        0.88851       -0.81128
H          2.42728       -0.07682       -0.29863
H          2.33738        0.72357       -1.87832
C          4.03676        1.29462       -0.70159
O          4.36468        2.41309       -0.38043
N          4.92282        0.30198       -0.97333
H          5.90951        0.53175       -0.97917
H          4.62965       -0.60121       -1.31903
C         -0.12674        0.34876        0.33057
O         -0.22375        0.26412        1.54023
N         -0.21741       -0.71614       -0.49935
H         -0.02335       -0.59916       -1.48782
C         -0.32542       -2.07003        0.03071
H         -0.71656       -1.95014        1.05020
C         -1.26103       -2.93625       -0.80481
H         -0.72316       -3.27805       -1.70121
H         -1.48682       -3.84415       -0.22553
C         -2.54657       -2.20848       -1.20314
H         -2.31092       -1.45332       -1.97042
H         -3.23667       -2.92273       -1.67765
C         -3.24025       -1.49433       -0.04188
H         -3.58100       -2.22373        0.71220
H         -2.52567       -0.81757        0.45234
C         -4.41062       -0.64872       -0.52063
H         -4.14629       -0.10462       -1.43730
H         -5.31504       -1.24086       -0.71248
N         -4.72475        0.40279        0.49615
H         -3.87580        1.08602        0.50658
H         -5.57626        0.92406        0.26710
H         -4.84779       -0.00519        1.42889
C          1.09575       -2.65359        0.12221
O          1.53262       -3.41237       -0.71518
N          1.80910       -2.16452        1.16785
H          1.35003       -1.50988        1.79447
C          3.20725       -2.48787        1.36491
H          3.43625       -3.37575        0.76437
H          3.86823       -1.66493        1.04666
H          3.40531       -2.70854        2.42120
