# Supplementary material for: A Density Functional Theory and Information-Theoretic Approach Study of Interaction Energy and Polarizability for Base Pairs and Peptides
Source: Pharmaceuticals (Basel). 2022 Jul 28;15(8):938. doi: 10.3390/ph15080938 (PMC9415587; doi:10.3390/ph15080938)
Supplement: Supplementary file 1 [file pharmaceuticals-15-00938-s001.zip › coords_all/dipeptides_400/GLN_MET.xyz]

46
GLN_MET_400.log	Energy: -896082.6421645
H          5.77927       -0.18000       -1.19425
C          5.69676       -0.97020       -0.43867
H          6.37033       -0.74990        0.39988
H          6.01216       -1.92889       -0.86978
C          4.29543       -1.13069        0.10383
O          4.01460       -1.99465        0.92277
N          3.36500       -0.26597       -0.36309
H          3.57048        0.47660       -1.02400
C          2.01266       -0.35775        0.11958
H          1.71914       -1.41844        0.08610
C          1.90066        0.15425        1.57304
H          2.77081       -0.24569        2.11311
H          1.98654        1.25094        1.56674
C          0.60147       -0.24940        2.27610
H          0.72484       -0.13923        3.36403
H         -0.22513        0.40099        1.96472
C          0.20742       -1.68490        1.97399
O         -0.88123       -1.96152        1.48719
N          1.14463       -2.62828        2.23590
H          0.93532       -3.56537        1.90997
H          2.13052       -2.37594        2.27905
C          1.09850        0.44972       -0.78864
O          1.51596        1.36451       -1.47432
N         -0.20808        0.10605       -0.71767
H         -0.49908       -0.61761       -0.06204
C         -1.22168        1.02472       -1.17109
H         -1.14612        1.15194       -2.26470
C         -2.60274        0.48449       -0.78323
H         -2.64283        0.44633        0.31809
H         -3.37551        1.19473       -1.11225
C         -2.89686       -0.89658       -1.35704
H         -2.89139       -0.86938       -2.45714
H         -2.13905       -1.62914       -1.04096
S         -4.52911       -1.54026       -0.89069
C         -4.26996       -1.74243        0.89500
H         -3.26640       -2.14411        1.09294
H         -4.39737       -0.79532        1.43597
H         -5.02511       -2.45468        1.24998
C         -1.01604        2.38344       -0.47901
O         -0.63367        2.44638        0.67270
N         -1.37217        3.45800       -1.22024
H         -1.56549        3.31183       -2.20211
C         -1.27658        4.80971       -0.71832
H         -0.45234        5.36078       -1.19508
H         -2.21487        5.35775       -0.88195
H         -1.07899        4.74700        0.35755
