# Supplementary material for: A Density Functional Theory and Information-Theoretic Approach Study of Interaction Energy and Polarizability for Base Pairs and Peptides
Source: Pharmaceuticals (Basel). 2022 Jul 28;15(8):938. doi: 10.3390/ph15080938 (PMC9415587; doi:10.3390/ph15080938)
Supplement: Supplementary file 1 [file pharmaceuticals-15-00938-s001.zip › coords_all/dipeptides_400/GLN_PHE.xyz]

49
GLN_PHE_900.log	Energy: -741862.7579939
H         -2.13461        3.74306        0.38283
C         -2.91747        3.06602        0.75233
H         -3.73354        3.02245        0.02039
H         -3.28110        3.46848        1.70520
C         -2.30117        1.71045        1.01343
O         -1.59273        1.49715        1.98794
N         -2.57064        0.76062        0.08904
H         -3.19836        0.95908       -0.69082
C         -2.15930       -0.62159        0.25371
H         -2.19995       -0.84575        1.33443
C         -3.08489       -1.55607       -0.51718
H         -2.96628       -1.36353       -1.59326
H         -2.72531       -2.57988       -0.35371
C         -4.55602       -1.45261       -0.11319
H         -5.05141       -2.42781       -0.23248
H         -4.65136       -1.18851        0.95436
C         -5.35410       -0.42269       -0.90392
O         -4.84147        0.48664       -1.53306
N         -6.69773       -0.57718       -0.84725
H         -7.27885        0.09370       -1.33391
H         -7.13179       -1.34238       -0.35260
C         -0.70123       -0.83382       -0.19272
O         -0.41494       -1.53110       -1.15502
N          0.21074       -0.18886        0.56089
H         -0.12616        0.36677        1.35055
C          1.62276       -0.17457        0.21005
H          1.68440       -0.21004       -0.88947
C          2.29121        1.09360        0.73881
H          1.62174        1.94075        0.52880
H          2.39506        0.99483        1.82876
C          3.63997        1.34332        0.10592
C          4.81641        0.84638        0.67889
H          4.74797        0.26770        1.60120
C          6.04947        1.06876        0.06681
H          6.95833        0.67719        0.52684
C          6.12545        1.78556       -1.12664
H          7.09180        1.95902       -1.60285
C          4.95873        2.28112       -1.70775
H          5.00774        2.84582       -2.64031
C          3.72756        2.06009       -1.09356
H          2.81576        2.45627       -1.54855
C          2.30863       -1.43742        0.77170
O          2.99652       -1.40710        1.77410
N          2.03979       -2.55821        0.06258
H          1.36448       -2.47419       -0.69439
C          2.50648       -3.85946        0.47637
H          1.67743       -4.50188        0.81124
H          3.03379       -4.36793       -0.34334
H          3.19994       -3.71580        1.31271
