# Supplementary material for: A Density Functional Theory and Information-Theoretic Approach Study of Interaction Energy and Polarizability for Base Pairs and Peptides
Source: Pharmaceuticals (Basel). 2022 Jul 28;15(8):938. doi: 10.3390/ph15080938 (PMC9415587; doi:10.3390/ph15080938)
Supplement: Supplementary file 1 [file pharmaceuticals-15-00938-s001.zip › coords_all/dipeptides_400/GLN_PRO.xyz]

43
GLN_PRO_600.log	Energy: -645462.7402593
H          4.21679        3.63668       -0.13464
C          3.38207        3.40539       -0.80869
H          3.77167        3.43669       -1.83459
H          2.59256        4.15681       -0.69125
C          2.91794        1.99467       -0.52311
O          3.68994        1.04950       -0.59301
N          1.61522        1.85954       -0.19030
H          0.98619        2.65724       -0.21050
C          0.96253        0.58471        0.01188
H          1.48386       -0.16647       -0.60257
C          0.97037        0.13716        1.48739
H          0.68186        1.00332        2.10137
H          0.21124       -0.64436        1.64343
C          2.32568       -0.42195        1.91608
H          3.13165        0.30176        1.73778
H          2.29859       -0.66580        2.98724
C          2.57030       -1.72818        1.17011
O          1.85254       -2.69478        1.35451
N          3.59179       -1.71139        0.28414
H          3.71678       -2.53648       -0.28993
H          3.96205       -0.81692       -0.03236
C         -0.48575        0.74139       -0.44665
O         -1.00715        1.85420       -0.46372
N         -1.14690       -0.38593       -0.75783
C         -0.55983       -1.72957       -0.90062
H         -0.03889       -2.05597        0.01064
H          0.16928       -1.72953       -1.72893
C         -1.77168       -2.59720       -1.23835
H         -2.28000       -2.91176       -0.31642
H         -1.49027       -3.49293       -1.80556
C         -2.68703       -1.64268       -2.00773
H         -3.72958       -1.97785       -2.03010
H         -2.32489       -1.49931       -3.03659
C         -2.54169       -0.34002       -1.22737
H         -2.67724        0.56540       -1.83754
C         -3.51951       -0.28470       -0.03305
O         -4.23346       -1.22591        0.25110
N         -3.49055        0.88579        0.64468
H         -2.82783        1.59107        0.33023
C         -4.28856        1.11049        1.82686
H         -3.65717        1.26876        2.71404
H         -4.94428        1.98465        1.70351
H         -4.90843        0.22125        1.98735
