# Supplementary material for: A Density Functional Theory and Information-Theoretic Approach Study of Interaction Energy and Polarizability for Base Pairs and Peptides
Source: Pharmaceuticals (Basel). 2022 Jul 28;15(8):938. doi: 10.3390/ph15080938 (PMC9415587; doi:10.3390/ph15080938)
Supplement: Supplementary file 1 [file pharmaceuticals-15-00938-s001.zip › coords_all/dipeptides_400/GLN_SER.xyz]

40
GLN_SER_500.log	Energy: -644084.6189609
H         -5.28880       -3.36325       -0.39383
C         -4.74873       -2.88841        0.43454
H         -4.20521       -3.64795        1.00958
H         -5.49492       -2.40804        1.08171
C         -3.84961       -1.81273       -0.13636
O         -4.25424       -0.96707       -0.90988
N         -2.55722       -1.83288        0.28395
H         -2.17811       -2.57212        0.86571
C         -1.62517       -0.86414       -0.22637
H         -1.73741       -0.80880       -1.32389
C         -1.84876        0.55590        0.34939
H         -2.89024        0.62796        0.68737
H         -1.20815        0.70199        1.23520
C         -1.61908        1.68405       -0.66325
H         -0.69261        1.56074       -1.24599
H         -2.45888        1.69687       -1.37122
C         -1.57944        3.02041        0.06251
O         -2.58817        3.60429        0.39317
N         -0.32791        3.45922        0.35819
H         -0.24895        4.30734        0.90416
H          0.50933        2.93805        0.11541
C         -0.22021       -1.35804        0.11712
O         -0.01807       -2.35145        0.78910
N          0.78404       -0.57249       -0.34558
H          0.56029        0.32836       -0.75439
C          2.12188       -0.67585        0.17310
H          2.08694       -0.93782        1.24626
C          2.89623       -1.79834       -0.51822
H          2.25624       -2.69335       -0.47413
H          3.06797       -1.53241       -1.57694
O          4.10709       -1.99770        0.18010
H          4.55523       -2.77541       -0.16692
C          2.75984        0.71793        0.03899
O          2.07397        1.68854       -0.25655
N          4.07904        0.77392        0.27698
H          4.54920       -0.10766        0.46844
C          4.83190        2.00728        0.21894
H          5.23711        2.27166        1.20629
H          5.66459        1.92251       -0.49292
H          4.15711        2.80310       -0.11378
