# Supplementary material for: A Density Functional Theory and Information-Theoretic Approach Study of Interaction Energy and Polarizability for Base Pairs and Peptides
Source: Pharmaceuticals (Basel). 2022 Jul 28;15(8):938. doi: 10.3390/ph15080938 (PMC9415587; doi:10.3390/ph15080938)
Supplement: Supplementary file 1 [file pharmaceuticals-15-00938-s001.zip › coords_all/dipeptides_400/GLN_THR.xyz]

43
GLN_THR_400.log	Energy: -668756.2916039
H         -3.65744       -3.59826        0.95394
C         -4.06555       -3.00531        0.12349
H         -5.03182       -2.58044        0.42158
H         -4.19949       -3.67613       -0.73299
C         -3.04603       -1.95558       -0.24712
O         -2.02641       -2.23054       -0.86056
N         -3.30737       -0.68549        0.14718
H         -4.06734       -0.51032        0.79143
C         -2.29441        0.33024       -0.04375
H         -2.10413        0.43992       -1.11866
C         -2.76611        1.67579        0.52109
H         -3.50759        2.10013       -0.17063
H         -3.25949        1.49895        1.49000
C         -1.63037        2.67009        0.75021
H         -2.04221        3.65225        1.03097
H         -1.00609        2.33651        1.59424
C         -0.74827        2.85902       -0.47893
O         -1.11844        2.54185       -1.59194
N          0.47046        3.41095       -0.24150
H          1.16432        3.27618       -0.97192
H          0.82404        3.43424        0.70527
C         -0.99865       -0.12516        0.64355
O         -0.99922       -0.54933        1.78049
N          0.11406        0.03569       -0.11455
H          0.02839        0.40211       -1.05947
C          1.40216       -0.48043        0.27214
H          1.34401       -0.72895        1.34253
C          1.68433       -1.79309       -0.50469
H          1.66522       -1.52750       -1.58159
C          3.04067       -2.38622       -0.16667
H          3.86683       -1.72975       -0.47139
H          3.10595       -2.57947        0.91554
H          3.14403       -3.34882       -0.68339
O          0.71935       -2.74595       -0.19043
H         -0.16022       -2.47051       -0.50101
C          2.46041        0.57637       -0.01478
O          2.39786        1.27275       -1.01283
N          3.46540        0.65465        0.89241
H          3.43818        0.02187        1.68132
C          4.61959        1.50462        0.70850
H          4.46855        2.06802       -0.21918
H          4.73401        2.21107        1.54319
H          5.54265        0.91331        0.61763
