# Supplementary material for: A Density Functional Theory and Information-Theoretic Approach Study of Interaction Energy and Polarizability for Base Pairs and Peptides
Source: Pharmaceuticals (Basel). 2022 Jul 28;15(8):938. doi: 10.3390/ph15080938 (PMC9415587; doi:10.3390/ph15080938)
Supplement: Supplementary file 1 [file pharmaceuticals-15-00938-s001.zip › coords_all/dipeptides_400/GLN_TRP.xyz]

53
GLN_TRP_400.log	Energy: -824425.0966005
H          5.83801        3.99941        1.32719
C          4.93978        4.35079        0.80074
H          5.24163        5.17626        0.14530
H          4.20655        4.70510        1.53564
C          4.41931        3.22184       -0.06302
O          4.98058        2.86369       -1.07807
N          3.28086        2.61860        0.37818
H          2.83228        2.87606        1.25032
C          2.73879        1.47958       -0.31574
H          2.84139        1.64916       -1.39952
C          3.47164        0.17410        0.06868
H          4.55067        0.34863       -0.03942
H          3.27292       -0.01220        1.13730
C          3.07617       -1.04480       -0.76499
H          1.98929       -1.14583       -0.86745
H          3.50134       -0.95294       -1.77753
C          3.62728       -2.32416       -0.15324
O          4.79798       -2.45244        0.13060
N          2.69071       -3.28558        0.06469
H          3.00227       -4.16502        0.45734
H          1.70487       -3.13958       -0.14125
C          1.28261        1.33216        0.09801
O          0.92177        1.61103        1.23026
N          0.45134        0.77150       -0.81605
H          0.83957        0.50214       -1.71317
C         -0.78073        0.11586       -0.39549
H         -1.29878        0.78883        0.30260
C         -1.66879       -0.20025       -1.59389
H         -1.82054        0.72509       -2.17000
H         -1.13331       -0.91923       -2.23178
C         -2.98477       -0.77524       -1.17029
C         -3.28915       -2.10206       -1.00014
H         -2.64985       -2.96825       -1.15570
N         -4.58284       -2.23237       -0.55553
H         -5.04792       -3.10750       -0.36319
C         -5.14640       -0.98713       -0.41825
C         -6.42805       -0.60595        0.00054
H         -7.17572       -1.34811        0.28434
C         -6.71122        0.75021        0.04178
H         -7.69963        1.08042        0.36430
C         -5.74704        1.71254       -0.32559
H         -6.00705        2.77083       -0.28045
C         -4.48134        1.33276       -0.74199
H         -3.74221        2.08513       -1.02587
C         -4.16367       -0.03657       -0.79356
C         -0.37904       -1.18202        0.33049
O         -0.16950       -2.21883       -0.29067
N         -0.19620       -1.06298        1.65541
H         -0.20489       -0.12293        2.04085
C          0.31054       -2.16353        2.44785
H          1.39196       -2.30885        2.30111
H          0.10909       -1.97057        3.50741
H         -0.20042       -3.08663        2.14576
