# Supplementary material for: A Density Functional Theory and Information-Theoretic Approach Study of Interaction Energy and Polarizability for Base Pairs and Peptides
Source: Pharmaceuticals (Basel). 2022 Jul 28;15(8):938. doi: 10.3390/ph15080938 (PMC9415587; doi:10.3390/ph15080938)
Supplement: Supplementary file 1 [file pharmaceuticals-15-00938-s001.zip › coords_all/dipeptides_400/GLN_TYR.xyz]

50
GLN_TYR_0.log	Energy: -789071.9219455
H          3.22137        3.70071       -2.08132
C          2.94306        3.31743       -1.09251
H          2.10521        3.92569       -0.72392
H          3.78734        3.40560       -0.39750
C          2.47130        1.88995       -1.25162
O          1.75588        1.54325       -2.18170
N          2.87693        1.03213       -0.28785
H          3.50691        1.34377        0.45222
C          2.61480       -0.39379       -0.35691
H          2.64006       -0.67707       -1.42415
C          3.66604       -1.17397        0.42446
H          3.56490       -0.93223        1.49236
H          3.41780       -2.23895        0.33280
C          5.10109       -0.93350       -0.04591
H          5.70583       -1.84065        0.10216
H          5.12759       -0.72014       -1.12864
C          5.80743        0.22036        0.65604
O          5.21919        1.10701        1.25053
N          7.15758        0.20550        0.55965
H          7.67739        0.96203        0.98632
H          7.65659       -0.53864        0.09507
C          1.20659       -0.73523        0.16357
O          1.03543       -1.40485        1.17190
N          0.20157       -0.23392       -0.58053
H          0.44539        0.30934       -1.41193
C         -1.18912       -0.34490       -0.16653
H         -1.20269       -0.32479        0.93502
C         -2.00748        0.81635       -0.72827
H         -1.42631        1.73918       -0.58304
H         -2.13064        0.65432       -1.80875
C         -3.35671        0.95445       -0.06432
C         -4.49327        0.32036       -0.57460
H         -4.39828       -0.29045       -1.47340
C         -5.72755        0.44086        0.06095
H         -6.60691       -0.05993       -0.35303
C         -5.84758        1.19780        1.22849
O         -7.02381        1.34792        1.88428
H         -7.71294        0.86364        1.41706
C         -4.71958        1.83424        1.75420
H         -4.82861        2.42456        2.66427
C         -3.49496        1.70796        1.10882
H         -2.62076        2.21563        1.52527
C         -1.76135       -1.70079       -0.62897
O         -2.49232       -1.79832       -1.59622
N         -1.34461       -2.74677        0.12201
H         -0.64939       -2.55123        0.83939
C         -1.68773       -4.11032       -0.20188
H         -0.81146       -4.67974       -0.54853
H         -2.11744       -4.62595        0.66879
H         -2.43158       -4.08615       -1.00632
