# Supplementary material for: A Density Functional Theory and Information-Theoretic Approach Study of Interaction Energy and Polarizability for Base Pairs and Peptides
Source: Pharmaceuticals (Basel). 2022 Jul 28;15(8):938. doi: 10.3390/ph15080938 (PMC9415587; doi:10.3390/ph15080938)
Supplement: Supplementary file 1 [file pharmaceuticals-15-00938-s001.zip › coords_all/dipeptides_400/GLN_VAL.xyz]

45
GLN_VAL_500.log	Energy: -646211.4681170
H          3.20293       -2.71595        1.01289
C          3.61960       -1.76471        1.37478
H          4.54032       -1.54327        0.82059
H          3.84203       -1.87895        2.44157
C          2.56382       -0.69181        1.22271
O          1.65814       -0.56097        2.02634
N          2.66930        0.09122        0.11681
H          3.38690       -0.10533       -0.56953
C          1.69632        1.13059       -0.18713
H          1.40691        1.58950        0.76966
C          2.32183        2.17161       -1.10512
H          3.22767        2.55506       -0.61542
H          2.59553        1.67995       -2.05071
C          1.38824        3.33246       -1.41315
H          1.85479        3.99735       -2.15792
H          0.45450        2.96548       -1.86595
C          1.09327        4.17884       -0.18176
O          1.74493        4.09952        0.83710
N          0.05955        5.05172       -0.32338
H         -0.17803        5.64456        0.46121
H         -0.50626        5.08059       -1.15825
C          0.46826        0.47702       -0.84357
O          0.32272        0.44813       -2.05523
N         -0.39979       -0.08682        0.02292
H         -0.17812       -0.12072        1.01969
C         -1.48674       -0.90509       -0.45581
H         -1.87892       -0.43718       -1.37252
C         -0.99673       -2.33036       -0.82069
H         -0.16167       -2.14976       -1.51786
C         -0.47394       -3.07916        0.40363
H          0.23657       -2.46917        0.98109
H         -1.29748       -3.34649        1.08337
H          0.02853       -4.00871        0.09792
C         -2.05873       -3.13827       -1.56177
H         -1.63508       -4.08659       -1.92213
H         -2.90547       -3.38417       -0.90302
H         -2.44341       -2.59303       -2.43826
C         -2.55641       -0.93725        0.63356
O         -2.25965       -0.86203        1.80816
N         -3.83085       -1.09588        0.18784
H         -3.98610       -1.12544       -0.81076
C         -4.95621       -1.21881        1.08561
H         -5.47851       -2.17671        0.94688
H         -4.56417       -1.17132        2.10785
H         -5.67545       -0.39907        0.94330
