# Supplementary material for: A Density Functional Theory and Information-Theoretic Approach Study of Interaction Energy and Polarizability for Base Pairs and Peptides
Source: Pharmaceuticals (Basel). 2022 Jul 28;15(8):938. doi: 10.3390/ph15080938 (PMC9415587; doi:10.3390/ph15080938)
Supplement: Supplementary file 1 [file pharmaceuticals-15-00938-s001.zip › coords_all/dipeptides_400/GLU_ALA.xyz]

37
GLU_ALA_400.log	Energy: -609027.8060473
H          5.23336       -1.43260       -0.04056
C          5.35160       -0.44722        0.42748
H          6.05695        0.15618       -0.15946
H          5.77747       -0.56520        1.43257
C          4.04763        0.32830        0.55006
O          4.01482        1.42470        1.07562
N          2.96358       -0.29368        0.04071
H          3.02158       -1.21026       -0.39300
C          1.63183        0.27298        0.04336
H          1.42650        0.72872        1.02462
C          1.49036        1.35972       -1.04317
H          2.20492        2.15317       -0.77555
H          1.82246        0.91217       -1.99511
C          0.09636        1.97515       -1.21000
H          0.16394        2.76961       -1.96596
H         -0.61752        1.21577       -1.56571
C         -0.42436        2.61906        0.09889
O         -0.17643        3.79788        0.29904
O         -1.06370        1.82695        0.88401
C          0.67511       -0.90374       -0.19505
O          1.06964       -1.92693       -0.74885
N         -0.58121       -0.69396        0.21661
H         -0.78677        0.26297        0.62258
C         -1.61880       -1.65533       -0.08327
H         -1.35403       -2.14097       -1.03654
C         -1.71972       -2.75233        0.97749
H         -1.94305       -2.31038        1.95979
H         -2.52181       -3.45100        0.70744
H         -0.76211       -3.28707        1.03598
C         -2.99972       -1.03253       -0.31516
O         -3.94114       -1.76085       -0.59682
N         -3.12173        0.30452       -0.20549
H         -2.36328        0.91156        0.15488
C         -4.42058        0.90037       -0.39717
H         -5.15504        0.50906        0.32527
H         -4.33078        1.98581       -0.27023
H         -4.81009        0.68023       -1.40272
