# Supplementary material for: A Density Functional Theory and Information-Theoretic Approach Study of Interaction Energy and Polarizability for Base Pairs and Peptides
Source: Pharmaceuticals (Basel). 2022 Jul 28;15(8):938. doi: 10.3390/ph15080938 (PMC9415587; doi:10.3390/ph15080938)
Supplement: Supplementary file 1 [file pharmaceuticals-15-00938-s001.zip › coords_all/dipeptides_400/GLU_ARG.xyz]

51
GLU_ARG_800.log	Energy: -786827.4808972
H          2.97765       -4.80578        0.03559
C          2.89949       -3.90299       -0.58350
H          2.57068       -4.21633       -1.58324
H          3.87986       -3.41823       -0.65488
C          1.83363       -3.01376        0.01236
O          0.70006       -3.44440        0.21281
N          2.21335       -1.75428        0.31195
H          3.09201       -1.41578       -0.06605
C          1.28452       -0.73008        0.74123
H          0.34043       -1.24087        0.95589
C          1.74953       -0.02872        2.02916
H          1.90545       -0.81917        2.77720
H          2.71769        0.46583        1.84700
C          0.72690        0.97381        2.58384
H          1.04748        1.27923        3.58942
H          0.65657        1.87167        1.95422
C         -0.64483        0.28995        2.68105
O         -0.75151       -0.68941        3.43004
O         -1.53935        0.69282        1.87392
C          1.07332        0.23981       -0.42971
O          1.95856        0.42240       -1.25981
N         -0.12993        0.83003       -0.45594
H         -0.72919        0.78463        0.39645
C         -0.58145        1.72554       -1.50311
H         -0.12719        1.38286       -2.44962
C         -2.10343        1.64385       -1.56625
H         -2.48399        1.90436       -0.56378
H         -2.46517        2.43640       -2.23225
C         -2.60902        0.25880       -2.01243
H         -3.14956        0.34769       -2.96686
H         -1.74418       -0.39813       -2.20777
C         -3.55008       -0.43641       -1.01911
H         -4.36400        0.24775       -0.74224
H         -4.03231       -1.30643       -1.49331
N         -2.92941       -0.88021        0.21748
H         -2.74972       -0.20631        0.98970
C         -2.18158       -1.97793        0.31271
N         -1.97520       -2.77614       -0.75689
H         -2.15805       -2.40585       -1.67857
H         -1.19938       -3.43092       -0.67532
N         -1.67392       -2.35178        1.48208
H         -1.64897       -1.71627        2.30774
H         -0.91223       -3.02624        1.43660
C         -0.11091        3.17629       -1.27659
O         -0.89291        4.10238       -1.21662
N          1.23494        3.29816       -1.16309
H          1.79801        2.46248       -1.30859
C          1.87412        4.57465       -0.94902
H          2.47897        4.87647       -1.81772
H          1.08698        5.32122       -0.79373
H          2.52375        4.54950       -0.06213
