# Supplementary material for: A Density Functional Theory and Information-Theoretic Approach Study of Interaction Energy and Polarizability for Base Pairs and Peptides
Source: Pharmaceuticals (Basel). 2022 Jul 28;15(8):938. doi: 10.3390/ph15080938 (PMC9415587; doi:10.3390/ph15080938)
Supplement: Supplementary file 1 [file pharmaceuticals-15-00938-s001.zip › coords_all/dipeptides_400/GLU_ASN.xyz]

41
GLU_ASN_600.log	Energy: -714902.3308077
H         -5.43269        0.62955       -0.63410
C         -4.70746        1.39324       -0.32393
H         -5.15328        2.05706        0.42464
H         -4.42485        1.99253       -1.20198
C         -3.44493        0.78582        0.25178
O         -2.78715        1.35278        1.10469
N         -3.09084       -0.42084       -0.26095
H         -3.53749       -0.70573       -1.12414
C         -1.75131       -0.92512       -0.03651
H         -1.59308       -1.02929        1.04756
C         -1.60125       -2.29541       -0.70580
H         -2.34902       -2.96733       -0.25758
H         -1.82893       -2.17980       -1.78058
C         -0.21942       -2.91821       -0.50946
H         -0.22929       -3.93112       -0.93735
H          0.55571       -2.32932       -1.02229
C          0.07097       -3.02727        1.01097
O         -0.60568       -3.82832        1.64486
O          0.93888       -2.21246        1.46990
C         -0.73841        0.08430       -0.60586
O         -1.00101        0.73252       -1.60240
N          0.41979        0.16681        0.09152
H          0.57102       -0.54388        0.82722
C          1.53956        0.94806       -0.38555
H          1.25938        1.33851       -1.37454
C          1.87789        2.14125        0.52723
H          2.01364        1.77064        1.55662
H          2.81722        2.58199        0.17558
C          0.83775        3.25354        0.50815
O          1.09646        4.36306        0.08102
N         -0.37384        2.93165        1.02480
H         -1.12556        3.59641        0.89476
H         -0.65596        1.97373        1.20071
C          2.82549        0.13284       -0.60600
O          3.78079        0.66083       -1.15490
N          2.84280       -1.13529       -0.15614
H          2.08203       -1.55181        0.42922
C          4.05335       -1.90379       -0.30534
H          4.90403       -1.42031        0.20181
H          3.89007       -2.89806        0.12821
H          4.32885       -2.00727       -1.36608
