# Supplementary material for: A Density Functional Theory and Information-Theoretic Approach Study of Interaction Energy and Polarizability for Base Pairs and Peptides
Source: Pharmaceuticals (Basel). 2022 Jul 28;15(8):938. doi: 10.3390/ph15080938 (PMC9415587; doi:10.3390/ph15080938)
Supplement: Supplementary file 1 [file pharmaceuticals-15-00938-s001.zip › coords_all/dipeptides_400/GLU_ASP.xyz]

39
GLU_ASP_900.log	Energy: -726975.8040365
H         -4.23106       -3.53773       -0.07711
C         -4.92012       -2.73174       -0.36046
H         -5.72916       -2.66255        0.38006
H         -5.38091       -2.96358       -1.33031
C         -4.24949       -1.36255       -0.46577
O         -4.89561       -0.39047       -0.82053
N         -2.94857       -1.35464       -0.14208
H         -2.45939       -2.20030        0.14742
C         -2.07175       -0.19662       -0.13582
H         -2.18164        0.38114       -1.06435
C         -2.38876        0.72306        1.06027
H         -3.43536        1.04287        0.92817
H         -2.34117        0.09435        1.96676
C         -1.48651        1.95063        1.23648
H         -1.87747        2.54907        2.07256
H         -0.47032        1.61142        1.49187
C         -1.43455        2.86084       -0.01904
O         -0.80566        2.37036       -1.00725
O         -2.00582        3.95278        0.03248
C         -0.64767       -0.78572       -0.06292
O         -0.48877       -1.94487        0.32932
N          0.32272        0.03316       -0.45998
H          0.02162        1.02600       -0.71655
C          1.70287       -0.36551       -0.31723
H          1.78686       -1.43124       -0.58425
C          2.61554        0.44351       -1.25441
H          2.04964        0.69690       -2.16143
H          2.88028        1.40843       -0.78960
C          3.93390       -0.24645       -1.72888
O          4.37300       -1.20117       -1.02123
O          4.43999        0.21177       -2.75499
C          2.14065       -0.27112        1.16106
O          1.42607        0.18906        2.03996
N          3.38840       -0.74686        1.36051
H          3.90422       -1.03790        0.47644
C          4.01394       -0.68553        2.64733
H          4.25949       -1.68926        3.03957
H          4.95253       -0.10466        2.61814
H          3.31997       -0.20100        3.34769
