# Supplementary material for: A Density Functional Theory and Information-Theoretic Approach Study of Interaction Energy and Polarizability for Base Pairs and Peptides
Source: Pharmaceuticals (Basel). 2022 Jul 28;15(8):938. doi: 10.3390/ph15080938 (PMC9415587; doi:10.3390/ph15080938)
Supplement: Supplementary file 1 [file pharmaceuticals-15-00938-s001.zip › coords_all/dipeptides_400/GLU_CYS.xyz]

38
GLU_CYS_300.log	Energy: -858894.9021863
H         -4.24386       -3.48347        0.57532
C         -4.80065       -2.68033        0.07645
H         -5.66432       -2.39512        0.69197
H         -5.18761       -3.04190       -0.88524
C         -3.96755       -1.43388       -0.18345
O         -4.43439       -0.47341       -0.76522
N         -2.69913       -1.48776        0.27663
H         -2.33364       -2.30506        0.75599
C         -1.74855       -0.40567        0.14000
H         -1.80552        0.00920       -0.87880
C         -2.04747        0.72507        1.14736
H         -3.04958        1.10145        0.89113
H         -2.10547        0.26309        2.14720
C         -1.06139        1.89872        1.16863
H         -1.44141        2.64860        1.87580
H         -0.07268        1.56170        1.51749
C         -0.92851        2.58581       -0.21204
O         -1.66657        3.52357       -0.46521
O         -0.04441        2.07546       -0.99680
C         -0.36518       -1.02942        0.36865
O         -0.24467       -2.08372        0.98421
N          0.65712       -0.31751       -0.12803
H          0.40170        0.59639       -0.60447
C          2.01820       -0.71531        0.14798
H          2.04643       -1.19658        1.13918
C          2.48189       -1.77348       -0.87101
H          1.66427       -2.49961       -0.96908
H          2.64667       -1.30343       -1.85190
S          3.93097       -2.76153       -0.37627
H          4.67472       -1.69901       -0.00748
C          2.99233        0.46850        0.20222
O          4.17606        0.27416        0.46457
N          2.51190        1.69866       -0.04239
H          1.54055        1.88256       -0.36171
C          3.42332        2.81695       -0.01701
H          3.90213        2.91267        0.96916
H          4.22984        2.69375       -0.75700
H          2.86011        3.73039       -0.24138
