# Supplementary material for: A Density Functional Theory and Information-Theoretic Approach Study of Interaction Energy and Polarizability for Base Pairs and Peptides
Source: Pharmaceuticals (Basel). 2022 Jul 28;15(8):938. doi: 10.3390/ph15080938 (PMC9415587; doi:10.3390/ph15080938)
Supplement: Supplementary file 1 [file pharmaceuticals-15-00938-s001.zip › coords_all/dipeptides_400/GLU_GLN.xyz]

44
GLU_GLN_500.log	Energy: -739576.1704542
H          0.13469       -2.53894        2.65438
C         -0.47404       -3.28654        2.12301
H         -1.49268       -3.25416        2.52859
H         -0.02411       -4.27351        2.27866
C         -0.43138       -2.95148        0.64667
O          0.45836       -3.37245       -0.08057
N         -1.41357       -2.12437        0.21761
H         -1.87640       -1.54204        0.93080
C         -1.28093       -1.49075       -1.07991
H         -0.98254       -2.26626       -1.79818
C         -2.59868       -0.85428       -1.56031
H         -2.33306       -0.10048       -2.31588
H         -3.19848       -1.62592       -2.06711
C         -3.44616       -0.20545       -0.45657
H         -4.25858        0.36743       -0.92419
H         -3.88710       -0.98162        0.18660
C         -2.57884        0.74244        0.39134
O         -2.37904        1.87207       -0.08079
O         -2.06845        0.24826        1.43518
C         -0.08686       -0.51329       -1.16669
O          0.38959       -0.24130       -2.25002
N          0.43094       -0.07707        0.01256
H         -0.20632       -0.04401        0.81292
C          1.62184        0.74392        0.02441
H          1.54638        1.53652       -0.73903
C          1.82830        1.37043        1.40537
H          1.93579        0.55482        2.14105
H          2.77670        1.92462        1.37569
C          0.70569        2.32125        1.82830
H         -0.28193        1.83353        1.80079
H          0.89852        2.65207        2.85957
C          0.73729        3.57105        0.95828
O          1.68300        4.34248        0.99500
N         -0.32642        3.72074        0.14755
H         -0.30903        4.51009       -0.48522
H         -1.09965        3.03514        0.10978
C          2.88631       -0.04810       -0.34099
O          3.93426        0.53024       -0.56558
N          2.78668       -1.39695       -0.31969
H          1.88092       -1.84873       -0.23365
C          3.91864       -2.20591       -0.68951
H          3.67689       -3.25827       -0.49693
H          4.17716       -2.08534       -1.75439
H          4.80288       -1.91561       -0.10386
