# Supplementary material for: A Density Functional Theory and Information-Theoretic Approach Study of Interaction Energy and Polarizability for Base Pairs and Peptides
Source: Pharmaceuticals (Basel). 2022 Jul 28;15(8):938. doi: 10.3390/ph15080938 (PMC9415587; doi:10.3390/ph15080938)
Supplement: Supplementary file 1 [file pharmaceuticals-15-00938-s001.zip › coords_all/dipeptides_400/GLU_GLU.xyz]

42
GLU_GLU_400.log	Energy: -751645.1789908
H         -4.15561       -3.63929        1.26585
C         -4.89399       -3.12378        0.63846
H         -5.76631       -2.84854        1.24736
H         -5.24489       -3.80199       -0.15123
C         -4.35519       -1.85732       -0.02452
O         -5.06477       -1.20882       -0.77549
N         -3.08718       -1.55810        0.29360
H         -2.53806       -2.13794        0.92619
C         -2.33503       -0.41040       -0.18022
H         -2.44900       -0.29398       -1.26749
C         -2.81331        0.88306        0.51014
H         -3.87351        1.00211        0.23304
H         -2.76853        0.69783        1.59757
C         -2.03906        2.16481        0.17665
H         -2.53575        3.00659        0.68091
H         -1.01435        2.07507        0.57054
C         -1.99388        2.48299       -1.34090
O         -1.24269        1.72052       -2.02746
O         -2.68242        3.41601       -1.75866
C         -0.86531       -0.73783        0.15249
O         -0.60544       -1.58802        1.00654
N          0.03112       -0.04163       -0.54004
H         -0.36313        0.70963       -1.19856
C          1.43412       -0.13292       -0.21254
H          1.75610       -1.18570       -0.21127
C          2.22969        0.64092       -1.27706
H          2.00767        0.16840       -2.24756
H          1.80526        1.65798       -1.32470
C          3.75095        0.71395       -1.09238
H          4.17255        1.29177       -1.92718
H          3.98219        1.24866       -0.15619
C          4.46612       -0.66719       -1.07661
O          4.29897       -1.36088       -0.02702
O          5.12379       -0.97758       -2.07256
C          1.70555        0.40897        1.20387
O          0.98793        1.23304        1.75536
N          2.82947       -0.08702        1.75577
H          3.46906       -0.66586        1.12503
C          3.27216        0.43127        3.01704
H          4.20783       -0.06786        3.30488
H          3.44829        1.52233        2.98170
H          2.51967        0.26283        3.80558
