# Supplementary material for: A Density Functional Theory and Information-Theoretic Approach Study of Interaction Energy and Polarizability for Base Pairs and Peptides
Source: Pharmaceuticals (Basel). 2022 Jul 28;15(8):938. doi: 10.3390/ph15080938 (PMC9415587; doi:10.3390/ph15080938)
Supplement: Supplementary file 1 [file pharmaceuticals-15-00938-s001.zip › coords_all/dipeptides_400/GLU_GLY.xyz]

34
GLU_GLY_600.log	Energy: -584356.7614673
H         -0.50250        4.62435        0.30728
C         -1.24314        3.84970        0.06859
H         -1.91887        4.19986       -0.71933
H         -1.83437        3.63080        0.97017
C         -0.59772        2.55348       -0.37580
O         -1.15184        1.79613       -1.15291
N          0.62101        2.29275        0.16741
H          0.85795        2.82279        0.99821
C          1.11845        0.92972        0.12764
H          1.20151        0.61431       -0.92032
C          2.49600        0.84697        0.78836
H          3.17256        1.52674        0.24518
H          2.40439        1.22354        1.82413
C          3.10185       -0.56070        0.79559
H          4.10649       -0.51248        1.23678
H          2.47879       -1.22832        1.41091
C          3.23361       -1.13757       -0.64311
O          4.33793       -1.07332       -1.17519
O          2.15669       -1.58566       -1.14944
C          0.07990        0.02109        0.81449
O         -0.66023        0.45601        1.68771
N          0.04818       -1.22670        0.32153
H          0.86477       -1.49835       -0.34182
C         -0.97157       -2.12908        0.77020
H         -0.71418       -3.15646        0.47831
H         -1.08215       -2.10465        1.86571
C         -2.37684       -1.84528        0.22347
O         -3.33021       -2.50186        0.60891
N         -2.46811       -0.85467       -0.68780
H         -1.64692       -0.29839       -0.90886
C         -3.73934       -0.39847       -1.18321
H         -4.51787       -0.63862       -0.44663
H         -3.68807        0.68664       -1.34121
H         -4.01502       -0.88091       -2.13642
