# Supplementary material for: A Density Functional Theory and Information-Theoretic Approach Study of Interaction Energy and Polarizability for Base Pairs and Peptides
Source: Pharmaceuticals (Basel). 2022 Jul 28;15(8):938. doi: 10.3390/ph15080938 (PMC9415587; doi:10.3390/ph15080938)
Supplement: Supplementary file 1 [file pharmaceuticals-15-00938-s001.zip › coords_all/dipeptides_400/GLU_HIS.xyz]

44
GLU_HIS_200.log	Energy: -750232.7011286
H          4.75290       -2.87400       -2.36598
C          5.30898       -2.77101       -1.42566
H          6.27180       -2.27977       -1.62142
H          5.52493       -3.76529       -1.01352
C          4.56872       -1.96686       -0.36622
O          5.02545       -1.83142        0.75326
N          3.39603       -1.43495       -0.76967
H          3.06274       -1.53652       -1.72327
C          2.56089       -0.60232        0.07292
H          2.52895       -1.01946        1.08729
C          3.12034        0.83905        0.17790
H          3.91175        0.80596        0.93988
H          3.59520        1.07369       -0.78879
C          2.09519        1.91867        0.50708
H          2.60806        2.87466        0.70344
H          1.43981        2.09721       -0.36073
C          1.18229        1.60660        1.71813
O          0.09093        2.23262        1.74527
O          1.55330        0.71589        2.50011
C          1.16243       -0.65711       -0.55597
O          1.01801       -0.77741       -1.76382
N          0.13503       -0.57482        0.31128
H          0.36138       -0.41874        1.29629
C         -1.24753       -0.51655       -0.12079
H         -1.48886       -1.41230       -0.71481
C         -2.11126       -0.44631        1.14286
H         -1.80672       -1.26509        1.81417
H         -1.86837        0.49105        1.67479
C         -3.58700       -0.56797        0.91552
N         -4.44812       -0.73763        1.97518
C         -5.64353       -0.82381        1.45680
H         -6.57285       -0.96188        2.00783
N         -5.61032       -0.72292        0.10033
H         -6.40078       -0.75081       -0.52728
C         -4.29564       -0.55815       -0.26534
H         -3.96369       -0.42594       -1.29158
C         -1.53567        0.66324       -1.07463
O         -2.15274        0.49405       -2.11932
N         -1.12163        1.86494       -0.64731
H         -0.66398        1.99701        0.28836
C         -1.37035        3.03064       -1.45381
H         -0.88089        3.89080       -0.97970
H         -0.97275        2.89678       -2.47159
H         -2.44924        3.23823       -1.55045
