# Supplementary material for: A Density Functional Theory and Information-Theoretic Approach Study of Interaction Energy and Polarizability for Base Pairs and Peptides
Source: Pharmaceuticals (Basel). 2022 Jul 28;15(8):938. doi: 10.3390/ph15080938 (PMC9415587; doi:10.3390/ph15080938)
Supplement: Supplementary file 1 [file pharmaceuticals-15-00938-s001.zip › coords_all/dipeptides_400/GLU_ILE.xyz]

46
GLU_ILE_800.log	Energy: -683025.2193793
H         -4.52538       -3.45907        0.79787
C         -5.00957       -2.84403        0.02892
H         -5.97696       -2.48317        0.40352
H         -5.20905       -3.45465       -0.86135
C         -4.18235       -1.63881       -0.39510
O         -4.56220       -0.89405       -1.27852
N         -3.02495       -1.47545        0.27964
H         -2.72356       -2.12452        1.00062
C         -2.09462       -0.39370        0.03741
H         -1.97088       -0.25508       -1.04895
C         -2.61589        0.92846        0.63737
H         -3.54958        1.15531        0.10053
H         -2.87078        0.73119        1.69215
C         -1.67735        2.13656        0.54349
H         -2.21836        3.01087        0.93212
H         -0.78527        1.97576        1.16798
C         -1.26432        2.46079       -0.91589
O         -2.02065        3.14328       -1.58789
O         -0.14758        1.94812       -1.29782
C         -0.75716       -0.85040        0.64713
O         -0.73003       -1.72632        1.50573
N          0.31183       -0.21330        0.15184
H          0.13173        0.57300       -0.53355
C          1.65493       -0.45339        0.62448
H          1.59273       -1.13662        1.48273
C          2.50608       -1.11923       -0.48574
H          1.88047       -1.95301       -0.85088
C          2.74402       -0.15131       -1.64747
H          3.10528       -0.68016       -2.54134
H          1.82337        0.38676       -1.92348
H          3.50028        0.60215       -1.37112
C          3.80550       -1.71251        0.06654
H          4.41097       -0.90455        0.50438
H          3.55265       -2.38394        0.90357
C          4.61433       -2.48009       -0.97475
H          5.48571       -2.97186       -0.51790
H          4.00301       -3.25940       -1.45759
H          4.98882       -1.81508       -1.76670
C          2.35180        0.81705        1.12674
O          3.30765        0.74215        1.88724
N          1.89829        1.99156        0.64272
H          1.14977        2.03412       -0.07185
C          2.57429        3.21086        1.00621
H          2.64473        3.30423        2.09988
H          3.60407        3.23894        0.61221
H          2.01278        4.06163        0.60179
