# Supplementary material for: A Density Functional Theory and Information-Theoretic Approach Study of Interaction Energy and Polarizability for Base Pairs and Peptides
Source: Pharmaceuticals (Basel). 2022 Jul 28;15(8):938. doi: 10.3390/ph15080938 (PMC9415587; doi:10.3390/ph15080938)
Supplement: Supplementary file 1 [file pharmaceuticals-15-00938-s001.zip › coords_all/dipeptides_400/GLU_LEU.xyz]

46
GLU_LEU_500.log	Energy: -683026.4979926
H         -5.19412       -1.50078       -1.07947
C         -5.07181       -2.21143       -0.25240
H         -5.34424       -3.21973       -0.59244
H         -5.75229       -1.94579        0.56698
C         -3.65526       -2.26094        0.30180
O         -3.37992       -2.94753        1.26687
N         -2.75763       -1.49693       -0.35682
H         -3.01583       -0.93788       -1.16410
C         -1.35475       -1.42110       -0.00752
H         -1.25406       -1.36039        1.08725
C         -0.59214       -2.66609       -0.50437
H         -1.02757       -3.52492        0.02912
H         -0.81959       -2.78113       -1.57747
C          0.92381       -2.65304       -0.28458
H          1.32477       -3.61859       -0.62297
H          1.38993       -1.85441       -0.88265
C          1.29451       -2.49045        1.21109
O          1.46024       -1.27926        1.60846
O          1.37471       -3.49916        1.89462
C         -0.83194       -0.12980       -0.65325
O         -1.38638        0.32783       -1.65001
N          0.24003        0.40162       -0.04934
H          0.66386       -0.16957        0.73443
C          0.94643        1.53695       -0.59934
H          0.55957        1.71167       -1.61324
C          0.75168        2.81018        0.23820
H          1.18602        2.62939        1.23706
H          1.34634        3.60902       -0.23511
C         -0.70100        3.26341        0.39274
H         -1.26235        2.42966        0.84908
C         -0.77272        4.46103        1.33931
H         -0.33117        4.22537        2.31922
H         -0.21905        5.31658        0.91842
H         -1.81336        4.78089        1.50117
C         -1.34660        3.59119       -0.95343
H         -0.75779        4.35816       -1.48457
H         -1.42082        2.69638       -1.58686
H         -2.36356        3.98824       -0.80895
C          2.45477        1.31343       -0.76835
O          3.10796        2.10024       -1.43823
N          3.00457        0.26818       -0.12074
H          2.46063       -0.33443        0.52567
C          4.42885        0.06345       -0.20470
H          4.68426       -0.85900        0.33057
H          4.75038       -0.02078       -1.25357
H          4.98701        0.90502        0.23732
