# Supplementary material for: A Density Functional Theory and Information-Theoretic Approach Study of Interaction Energy and Polarizability for Base Pairs and Peptides
Source: Pharmaceuticals (Basel). 2022 Jul 28;15(8):938. doi: 10.3390/ph15080938 (PMC9415587; doi:10.3390/ph15080938)
Supplement: Supplementary file 1 [file pharmaceuticals-15-00938-s001.zip › coords_all/dipeptides_400/GLU_LYS.xyz]

49
GLU_LYS_600.log	Energy: -718078.4619906
H          1.51081        4.86852        1.07883
C          2.22003        4.57812        0.29027
H          3.24019        4.64282        0.68981
H          2.10195        5.26919       -0.55118
C          1.86978        3.18362       -0.17844
O          1.06081        2.96754       -1.05913
N          2.50246        2.16373        0.46756
H          3.05530        2.35781        1.29209
C          2.08804        0.80745        0.20989
H          2.33234        0.54754       -0.83400
C          2.80257       -0.16416        1.15494
H          3.88263       -0.10773        0.95542
H          2.61106        0.15724        2.19101
C          2.34583       -1.61231        0.97146
H          2.94084       -2.25855        1.63348
H          1.28794       -1.74446        1.23738
C          2.62340       -2.06896       -0.46061
O          1.61881       -2.60790       -1.13040
O          3.70736       -1.90576       -0.95656
C          0.57736        0.67857        0.41482
O          0.01410        1.20037        1.35704
N         -0.04391       -0.13080       -0.48086
H          0.48198       -0.51868       -1.25707
C         -1.43089       -0.45946       -0.33672
H         -1.76753        0.12216        0.52931
C         -2.24818       -0.04086       -1.57085
H         -1.70112       -0.38196       -2.46384
H         -3.21473       -0.56831       -1.57774
C         -2.46288        1.47255       -1.61116
H         -1.54357        1.97246       -1.25968
H         -2.59753        1.79499       -2.65417
C         -3.67454        1.96891       -0.81573
H         -3.70244        3.06614       -0.89325
H         -4.60312        1.61238       -1.29849
C         -3.74338        1.61533        0.67093
H         -2.74983        1.73002        1.13343
H         -4.41004        2.33831        1.17030
N         -4.22275        0.23641        0.90546
H         -5.14993        0.13676        0.48801
H         -3.41211       -1.27849        0.54917
H         -4.36267        0.09842        1.90759
C         -1.68143       -1.90389        0.03850
O         -2.92138       -2.14810        0.43962
N         -0.78601       -2.80622       -0.02982
H          0.73399       -2.64448       -0.62892
C         -1.15745       -4.15505        0.36145
H         -0.26733       -4.79537        0.33554
H         -1.59063       -4.17619        1.37330
H         -1.91061       -4.57432       -0.32372
