# Supplementary material for: A Density Functional Theory and Information-Theoretic Approach Study of Interaction Energy and Polarizability for Base Pairs and Peptides
Source: Pharmaceuticals (Basel). 2022 Jul 28;15(8):938. doi: 10.3390/ph15080938 (PMC9415587; doi:10.3390/ph15080938)
Supplement: Supplementary file 1 [file pharmaceuticals-15-00938-s001.zip › coords_all/dipeptides_400/GLU_MET.xyz]

44
GLU_MET_700.log	Energy: -908221.8202156
H          1.44695       -2.93818        1.74974
C          2.23454       -2.17244        1.81470
H          3.10532       -2.49060        1.22836
H          2.50348       -2.07025        2.87491
C          1.67846       -0.84464        1.32607
O          0.82892       -0.25921        2.03926
N          2.15069       -0.43341        0.16151
H          3.29630       -0.95973       -0.50822
C          1.78664        0.88558       -0.32156
H          1.77757        1.59946        0.52745
C          2.80114        1.33844       -1.36934
H          2.63840        0.74885       -2.28412
H          2.58080        2.38247       -1.63897
C          4.25609        1.21429       -0.89331
H          4.89149        1.98465       -1.34719
H          4.30000        1.35714        0.20064
C          4.94246       -0.12314       -1.21424
O          6.07660       -0.13801       -1.64254
O          4.23982       -1.20094       -0.99493
C          0.36777        0.89185       -0.90570
O          0.13460        0.96454       -2.11028
N         -0.60116        0.78728        0.02987
H         -0.24025        0.55552        0.97885
C         -1.95468        0.38042       -0.30500
H         -1.90043       -0.28738       -1.18600
C         -2.55935       -0.35728        0.88628
H         -1.78147       -1.02432        1.28751
H         -2.80878        0.37313        1.66969
C         -3.81123       -1.14064        0.52289
H         -4.59616       -0.44812        0.18927
H         -3.60873       -1.85095       -0.29587
S         -4.54312       -2.05456        1.91280
C         -3.19574       -3.21027        2.27423
H         -2.91057       -3.77119        1.37256
H         -2.31363       -2.69954        2.68260
H         -3.57252       -3.91697        3.02473
C         -2.83272        1.57779       -0.72286
O         -3.84331        1.89101       -0.11610
N         -2.38314        2.21537       -1.82780
H         -1.50460        1.87322       -2.22840
C         -3.02603        3.39307       -2.34817
H         -2.36691        4.27381       -2.29244
H         -3.32817        3.25605       -3.39816
H         -3.92094        3.58280       -1.74360
