# Supplementary material for: A Density Functional Theory and Information-Theoretic Approach Study of Interaction Energy and Polarizability for Base Pairs and Peptides
Source: Pharmaceuticals (Basel). 2022 Jul 28;15(8):938. doi: 10.3390/ph15080938 (PMC9415587; doi:10.3390/ph15080938)
Supplement: Supplementary file 1 [file pharmaceuticals-15-00938-s001.zip › coords_all/dipeptides_400/GLU_PHE.xyz]

47
GLU_PHE_300.log	Energy: -754004.3346121
H         -5.98417       -3.02538       -0.11732
C         -5.10098       -2.99639       -0.76942
H         -5.44659       -3.16810       -1.79751
H         -4.40207       -3.79068       -0.47871
C         -4.49764       -1.60065       -0.69564
O         -5.15237       -0.61799       -0.99628
N         -3.21674       -1.55324       -0.28247
H         -2.68173       -2.38599       -0.04665
C         -2.44819       -0.33397       -0.15797
H         -2.58355        0.27985       -1.06125
C         -2.91298        0.47741        1.06812
H         -3.97007        0.72988        0.89455
H         -2.86863       -0.19615        1.94004
C         -2.12333        1.75481        1.38717
H         -2.60995        2.27104        2.22451
H         -1.09451        1.49780        1.67865
C         -2.07777        2.75546        0.23067
O         -2.77315        3.74430        0.22687
O         -1.25145        2.46188       -0.74830
C         -0.97131       -0.75686       -0.03863
O         -0.72594       -1.93989        0.30710
N         -0.10965        0.20489       -0.28385
H         -0.71937        1.57036       -0.57466
C          1.30145       -0.11765       -0.18246
H          1.47210       -1.15585       -0.52543
C          2.11557        0.85768       -1.03756
H          1.58256        0.96536       -1.99282
H          2.10970        1.83397       -0.53284
C          3.53074        0.40143       -1.29449
C          4.57937        0.72788       -0.42387
H          4.34991        1.32153        0.46210
C          5.87632        0.27939       -0.67168
H          6.67980        0.54576        0.01826
C          6.15165       -0.50747       -1.79002
H          7.16801       -0.85725       -1.98166
C          5.11601       -0.84454       -2.66078
H          5.31730       -1.46012       -3.53997
C          3.82104       -0.39248       -2.41185
H          3.01188       -0.65496       -3.09836
C          1.74690       -0.04772        1.29028
O          2.41004        0.87133        1.74487
N          1.29795       -1.08923        2.03479
H          0.62711       -1.70912        1.56777
C          1.45376       -1.11902        3.46470
H          0.50964       -0.89514        3.98958
H          1.81062       -2.10319        3.80462
H          2.19156       -0.35602        3.74066
