# Supplementary material for: A Density Functional Theory and Information-Theoretic Approach Study of Interaction Energy and Polarizability for Base Pairs and Peptides
Source: Pharmaceuticals (Basel). 2022 Jul 28;15(8):938. doi: 10.3390/ph15080938 (PMC9415587; doi:10.3390/ph15080938)
Supplement: Supplementary file 1 [file pharmaceuticals-15-00938-s001.zip › coords_all/dipeptides_400/GLU_PRO.xyz]

41
GLU_PRO_400.log	Energy: -657586.9521656
H         -1.54125        3.40608       -2.78002
C         -2.39956        3.20555       -2.12167
H         -3.17825        2.69223       -2.70167
H         -2.78045        4.15803       -1.73779
C         -1.91510        2.36801       -0.95165
O         -1.57419        2.86291        0.10168
N         -1.87967        1.02707       -1.18711
H         -1.95623        0.71881       -2.14863
C         -1.16393        0.15805       -0.28192
H         -1.55006        0.31866        0.73349
C         -1.40315       -1.31180       -0.64231
H         -1.11079       -1.45900       -1.69996
H         -0.72987       -1.92801       -0.02975
C         -2.83561       -1.74968       -0.37124
H         -3.55584       -1.06512       -0.84786
H         -3.02455       -2.74535       -0.80201
C         -3.19652       -1.83169        1.15686
O         -2.28892       -1.48104        1.95004
O         -4.33636       -2.23359        1.39985
C          0.32493        0.51377       -0.32797
O          0.78995        1.17969       -1.25366
N          1.10883        0.05758        0.67391
C          0.69181       -0.67172        1.87458
H          1.13113       -1.68526        1.84347
H         -0.40154       -0.79377        1.95105
C          1.35237        0.14787        2.97770
H          1.43147       -0.40125        3.92509
H          0.75726        1.05678        3.15295
C          2.71833        0.49342        2.36912
H          3.43985       -0.31733        2.53751
H          3.15059        1.41964        2.77040
C          2.46181        0.59948        0.85590
H          2.45126        1.63772        0.48819
C          3.50576       -0.17170        0.02121
O          4.38330       -0.85173        0.52115
N          3.34513       -0.00136       -1.31247
H          2.52387        0.53571       -1.60295
C          4.15150       -0.70280       -2.27644
H          4.93574       -1.24139       -1.73135
H          3.55818       -1.43133       -2.85176
H          4.62445       -0.00655       -2.98618
