# Supplementary material for: A Density Functional Theory and Information-Theoretic Approach Study of Interaction Energy and Polarizability for Base Pairs and Peptides
Source: Pharmaceuticals (Basel). 2022 Jul 28;15(8):938. doi: 10.3390/ph15080938 (PMC9415587; doi:10.3390/ph15080938)
Supplement: Supplementary file 1 [file pharmaceuticals-15-00938-s001.zip › coords_all/dipeptides_400/GLU_SER.xyz]

38
GLU_SER_300.log	Energy: -656226.9653826
H         -4.23686       -3.12484        0.33421
C         -4.82979       -2.20369        0.26977
H         -5.41739       -2.08300        1.19010
H         -5.53815       -2.27597       -0.56569
C         -3.98690       -0.95064        0.07359
O         -4.50749        0.13364       -0.10821
N         -2.65371       -1.14829        0.12523
H         -2.25122       -2.07356        0.24389
C         -1.66864       -0.09957       -0.02769
H         -1.96689        0.56582       -0.85470
C         -1.54593        0.74739        1.25881
H         -2.52901        1.22345        1.39695
H         -1.38522        0.04484        2.09327
C         -0.45189        1.82411        1.28455
H         -0.57033        2.38379        2.22344
H          0.53998        1.35176        1.28244
C         -0.57099        2.84569        0.12966
O          0.16836        2.60396       -0.90024
O         -1.35409        3.77439        0.24975
C         -0.35628       -0.80548       -0.39214
O         -0.19359       -2.00432       -0.19107
N          0.56043        0.00638       -0.93204
H          0.35167        1.05209       -0.98011
C          1.92507       -0.39921       -1.06561
H          2.01049       -1.26623       -1.74845
C          2.72087        0.78941       -1.63869
H          3.75940        0.46450       -1.82465
H          2.27079        1.04048       -2.61971
O          2.74853        1.87059       -0.77368
H          1.84189        2.27566       -0.75196
C          2.52646       -0.81795        0.28552
O          2.04712       -0.53011        1.35712
N          3.69464       -1.52150        0.16008
H          4.01035       -1.75733       -0.77012
C          4.45635       -1.95881        1.29976
H          4.53033       -3.05696        1.34895
H          5.47361       -1.53645        1.30062
H          3.92712       -1.60368        2.19204
