# Supplementary material for: A Density Functional Theory and Information-Theoretic Approach Study of Interaction Energy and Polarizability for Base Pairs and Peptides
Source: Pharmaceuticals (Basel). 2022 Jul 28;15(8):938. doi: 10.3390/ph15080938 (PMC9415587; doi:10.3390/ph15080938)
Supplement: Supplementary file 1 [file pharmaceuticals-15-00938-s001.zip › coords_all/dipeptides_400/GLU_THR.xyz]

41
GLU_THR_600.log	Energy: -680904.4724831
H          5.22738       -1.95597       -2.30456
C          4.42041       -2.57334       -1.88808
H          4.88954       -3.39446       -1.33008
H          3.81245       -2.98271       -2.70450
C          3.62490       -1.72381       -0.91000
O          4.15658       -1.20013        0.05272
N          2.31238       -1.59496       -1.18979
H          1.86339       -2.07444       -1.96554
C          1.41018       -0.85168       -0.34271
H          1.51428       -1.21356        0.69568
C          1.67886        0.68122       -0.34956
H          2.55602        0.84025       -0.99291
H          0.83478        1.20271       -0.82840
C          1.96450        1.29153        1.02142
H          2.72285        0.68816        1.54325
H          2.42085        2.28588        0.88740
C          0.77808        1.51911        1.99198
O         -0.40201        1.34320        1.50335
O          1.04204        1.87051        3.12799
C         -0.01111       -1.18926       -0.83325
O         -0.19872       -1.85311       -1.84329
N         -0.96322       -0.67569       -0.04351
H         -0.64387        0.03189        0.66675
C         -2.35141       -0.58599       -0.42099
H         -2.62381       -1.45860       -1.03073
C         -3.24169       -0.52282        0.84101
H         -4.28052       -0.56223        0.47459
C         -2.98750       -1.70373        1.77048
H         -3.67627       -1.64987        2.62465
H         -3.12981       -2.66240        1.24959
H         -1.95691       -1.66770        2.15137
O         -3.11848        0.70226        1.51136
H         -2.18654        0.89033        1.75095
C         -2.67089        0.65162       -1.27114
O         -3.62144        0.65781       -2.03211
N         -1.85438        1.71803       -1.07540
H         -1.26322        1.71916       -0.23802
C         -2.19074        2.98727       -1.66852
H         -1.29765        3.62394       -1.71596
H         -2.57253        2.81679       -2.68281
H         -2.97361        3.51628       -1.09862
