# Supplementary material for: A Density Functional Theory and Information-Theoretic Approach Study of Interaction Energy and Polarizability for Base Pairs and Peptides
Source: Pharmaceuticals (Basel). 2022 Jul 28;15(8):938. doi: 10.3390/ph15080938 (PMC9415587; doi:10.3390/ph15080938)
Supplement: Supplementary file 1 [file pharmaceuticals-15-00938-s001.zip › coords_all/dipeptides_400/GLU_TRP.xyz]

51
GLU_TRP_400.log	Energy: -836569.2727143
H          4.77315        4.66157       -0.49062
C          4.02496        4.21736       -1.16117
H          4.32835        4.44665       -2.19074
H          3.04250        4.66147       -0.95733
C          4.05778        2.70695       -0.98055
O          5.04584        2.05846       -1.26581
N          2.92334        2.16571       -0.48543
H          2.12148        2.73569       -0.23547
C          2.76452        0.75480       -0.20445
H          3.19985        0.16515       -1.02530
C          3.46823        0.37002        1.11365
H          4.54090        0.56255        0.95820
H          3.10703        1.06627        1.88899
C          3.27786       -1.07808        1.57679
H          3.86426       -1.22527        2.49397
H          2.21751       -1.26802        1.80970
C          3.78220       -2.09779        0.52722
O          2.92677       -2.42268       -0.37574
O          4.93448       -2.49137        0.61264
C          1.25467        0.50695       -0.11739
O          0.49830        1.41451        0.22385
N          0.86604       -0.74286       -0.40055
H          1.65312       -1.43409       -0.55152
C         -0.50396       -1.14862       -0.15469
H         -0.80272       -0.76990        0.84094
C         -1.48592       -0.54188       -1.17971
H         -1.07912        0.43638       -1.46999
H         -1.50360       -1.17970       -2.07478
C         -2.87586       -0.33634       -0.65534
C         -3.93610       -1.20081       -0.70499
H         -3.95253       -2.21863       -1.08429
N         -5.04711       -0.62487       -0.12366
H         -5.94427       -1.07197       -0.01429
C         -4.72150        0.62655        0.33712
C         -5.49345        1.59004        0.99935
H         -6.54596        1.41299        1.22965
C         -4.86810        2.77591        1.35826
H         -5.44088        3.54596        1.87886
C         -3.50440        2.99910        1.07466
H         -3.04221        3.93606        1.39033
C         -2.73956        2.04634        0.41653
H         -1.67287        2.19313        0.23098
C         -3.35337        0.84232        0.02660
C         -0.66467       -2.67536       -0.10348
O         -1.76155       -3.18431       -0.29229
N          0.42567       -3.40811        0.19284
H          1.38766       -3.02709        0.12738
C          0.30479       -4.84570        0.22086
H         -0.14037       -5.22790       -0.71132
H          1.30505       -5.27575        0.34966
H         -0.34388       -5.17420        1.04748
