# Supplementary material for: A Density Functional Theory and Information-Theoretic Approach Study of Interaction Energy and Polarizability for Base Pairs and Peptides
Source: Pharmaceuticals (Basel). 2022 Jul 28;15(8):938. doi: 10.3390/ph15080938 (PMC9415587; doi:10.3390/ph15080938)
Supplement: Supplementary file 1 [file pharmaceuticals-15-00938-s001.zip › coords_all/dipeptides_400/GLU_TYR.xyz]

48
GLU_TYR_200.log	Energy: -801220.5047445
H          2.04111        3.85990       -2.54369
C          2.36290        3.87970       -1.49543
H          2.52776        4.91510       -1.17164
H          3.31249        3.33555       -1.38616
C          1.36999        3.23221       -0.55008
O          1.50250        3.34363        0.66389
N          0.38639        2.52860       -1.14285
H          0.49300        2.30412       -2.12960
C         -0.48616        1.59587       -0.45528
H         -0.09857        1.45743        0.56516
C         -1.93049        2.12191       -0.36765
H         -1.88885        3.05282        0.21888
H         -2.26083        2.38671       -1.38645
C         -2.94704        1.17647        0.28654
H         -3.90201        1.71430        0.36810
H         -3.09947        0.28510       -0.33974
C         -2.52307        0.76378        1.72187
O         -2.77999        1.53584        2.63297
O         -1.89710       -0.35428        1.81389
C         -0.34941        0.25826       -1.21485
O          0.13844        0.22304       -2.33829
N         -0.78951       -0.80137       -0.52299
H         -1.15020       -0.61708        0.45892
C         -0.45305       -2.15149       -0.88237
H         -0.17534       -2.16946       -1.94406
C          0.74507       -2.68068       -0.02351
H          0.34043       -3.04631        0.93338
H          1.19379       -3.53824       -0.54436
C          1.73909       -1.58308        0.24826
C          2.77767       -1.27738       -0.63414
H          2.96828       -1.93508       -1.48608
C          3.53083       -0.11150       -0.48928
H          4.31406        0.14941       -1.20263
C          3.24406        0.77885        0.54741
O          3.91761        1.95827        0.62131
H          3.29015        2.61856        0.97066
C          2.24644        0.45479        1.47365
H          2.01257        1.15919        2.27398
C          1.50422       -0.70920        1.31903
H          0.66561       -0.89574        1.99731
C         -1.62100       -3.11693       -0.69117
O         -1.66734       -4.17639       -1.29454
N         -2.53713       -2.75783        0.23855
H         -2.41839       -1.91080        0.80925
C         -3.60650       -3.66718        0.56451
H         -4.10488       -4.01343       -0.35214
H         -3.23998       -4.56302        1.09338
H         -4.33346       -3.15098        1.20286
