# Supplementary material for: A Density Functional Theory and Information-Theoretic Approach Study of Interaction Energy and Polarizability for Base Pairs and Peptides
Source: Pharmaceuticals (Basel). 2022 Jul 28;15(8):938. doi: 10.3390/ph15080938 (PMC9415587; doi:10.3390/ph15080938)
Supplement: Supplementary file 1 [file pharmaceuticals-15-00938-s001.zip › coords_all/dipeptides_400/GLU_VAL.xyz]

43
GLU_VAL_700.log	Energy: -658355.7718912
H          3.60604       -2.07826       -0.16754
C          2.74762       -2.57251        0.30351
H          3.08019       -3.16337        1.16882
H          2.28221       -3.27235       -0.40591
C          1.69813       -1.57739        0.76999
O          0.69056       -2.01876        1.37642
N          1.94757       -0.31406        0.48188
H          3.19722        0.21293       -0.00594
C          1.07042        0.71607        1.00247
H          0.75308        0.44885        2.03136
C          1.80753        2.05594        1.03105
H          1.09041        2.83004        1.33774
H          2.58781        2.00200        1.80674
C          2.43320        2.47104       -0.31254
H          1.79170        2.10812       -1.13135
H          2.47003        3.56370       -0.40064
C          3.86497        1.98487       -0.56432
O          4.71227        2.74934       -0.97517
O          4.09641        0.72161       -0.32427
C         -0.24558        0.84261        0.21326
O         -0.61191        1.89039       -0.32099
N         -0.97625       -0.28815        0.18334
H         -0.57454       -1.09150        0.70737
C         -2.15168       -0.43604       -0.65189
H         -2.01609        0.24864       -1.50758
C         -2.25753       -1.87083       -1.18810
H         -1.31996       -2.02374       -1.75025
C         -2.31348       -2.92908       -0.08312
H         -3.18641       -2.75937        0.56106
H         -2.40092       -3.92984       -0.53417
H         -1.39804       -2.92430        0.52728
C         -3.42380       -2.01151       -2.16663
H         -3.38958       -2.99381       -2.66132
H         -4.38065       -1.91981       -1.63586
H         -3.38400       -1.23824       -2.95011
C         -3.41119        0.07121        0.08332
O         -4.34999       -0.63685        0.40615
N         -3.36191        1.40566        0.32531
H         -2.50381        1.89105        0.05206
C         -4.37800        2.08485        1.08491
H         -5.17900        1.36522        1.29201
H         -3.98689        2.46407        2.04255
H         -4.79831        2.93427        0.52445
