# Supplementary material for: A Density Functional Theory and Information-Theoretic Approach Study of Interaction Energy and Polarizability for Base Pairs and Peptides
Source: Pharmaceuticals (Basel). 2022 Jul 28;15(8):938. doi: 10.3390/ph15080938 (PMC9415587; doi:10.3390/ph15080938)
Supplement: Supplementary file 1 [file pharmaceuticals-15-00938-s001.zip › coords_all/dipeptides_400/GLY_ALA.xyz]

29
GLY_ALA_200.log	Energy: -441676.5103789
H          5.16495        1.48275        0.73596
C          5.43386        0.47424        0.39903
H          6.00727       -0.03510        1.18436
H          6.07936        0.54215       -0.48622
C          4.23493       -0.38398        0.05085
O          4.34502       -1.52885       -0.33938
N          3.02244        0.20686        0.20225
H          2.90675        1.16297        0.52144
C          1.81849       -0.50887       -0.10071
H          1.81167       -0.85653       -1.14792
H          1.72170       -1.41521        0.52155
C          0.62806        0.40887        0.14184
O          0.76681        1.55570        0.53007
N         -0.57913       -0.14039       -0.10540
H         -0.69048       -1.11277       -0.38205
C         -1.79905        0.59763        0.11047
H         -1.73331        1.10633        1.08745
C         -2.03673        1.65062       -0.97698
H         -2.94673        2.23450       -0.78021
H         -1.17980        2.33577       -0.99821
H         -2.13728        1.16149       -1.95591
C         -2.93873       -0.42512        0.14698
O         -2.76890       -1.57439       -0.21037
N         -4.12875        0.06584        0.56743
H         -4.16711        1.02795        0.87737
C         -5.32707       -0.74140        0.62555
H         -5.69006       -0.84667        1.65815
H         -6.12810       -0.30989        0.00869
H         -5.07310       -1.73396        0.23747
