# Supplementary material for: A Density Functional Theory and Information-Theoretic Approach Study of Interaction Energy and Polarizability for Base Pairs and Peptides
Source: Pharmaceuticals (Basel). 2022 Jul 28;15(8):938. doi: 10.3390/ph15080938 (PMC9415587; doi:10.3390/ph15080938)
Supplement: Supplementary file 1 [file pharmaceuticals-15-00938-s001.zip › coords_all/dipeptides_400/GLY_ARG.xyz]

43
GLY_ARG_600.log	Energy: -619382.7843839
H          6.01827       -1.69403       -1.35889
C          5.63154       -0.76524       -0.92405
H          5.51349       -0.01258       -1.71505
H          6.35117       -0.36926       -0.19681
C          4.30462       -0.93666       -0.23236
O          3.77657       -0.03607        0.40483
N          3.70024       -2.14455       -0.34313
H          4.09391       -2.85939       -0.93924
C          2.40632       -2.34410        0.26550
H          2.07287       -3.36695        0.05348
H          2.47619       -2.21390        1.35619
C          1.38172       -1.38009       -0.34111
O          1.11593       -1.40668       -1.52284
N          0.81222       -0.50302        0.53491
H          1.26619       -0.41014        1.43769
C          0.10296        0.66254        0.03539
H          0.43356        0.80568       -1.00840
C         -1.41452        0.50809        0.03446
H         -1.75002        0.50425        1.08676
H         -1.83544        1.42271       -0.40985
C         -1.88035       -0.73491       -0.71989
H         -1.32737       -0.82994       -1.66534
H         -1.64243       -1.64348       -0.14370
C         -3.36645       -0.70618       -1.04640
H         -3.57817        0.12803       -1.73700
H         -3.66861       -1.65059       -1.52693
N         -4.15753       -0.51630        0.17397
H         -3.64354       -0.35146        1.03375
C         -5.47836       -0.41663        0.20312
N         -6.17936       -0.56540       -0.92264
H         -5.71381       -0.75101       -1.80167
H         -7.18838       -0.49224       -0.92977
N         -6.11603       -0.17579        1.35330
H         -5.60338       -0.02855        2.21342
H         -7.12370       -0.09410        1.39193
C          0.49343        1.92449        0.82686
O         -0.35475        2.73994        1.13408
N          1.80349        2.02176        1.13225
H          2.46260        1.33245        0.76946
C          2.33481        3.17875        1.82205
H          1.50893        3.68805        2.33101
H          3.08483        2.86518        2.55902
H          2.80304        3.88724        1.12231
