# Supplementary material for: A Density Functional Theory and Information-Theoretic Approach Study of Interaction Energy and Polarizability for Base Pairs and Peptides
Source: Pharmaceuticals (Basel). 2022 Jul 28;15(8):938. doi: 10.3390/ph15080938 (PMC9415587; doi:10.3390/ph15080938)
Supplement: Supplementary file 1 [file pharmaceuticals-15-00938-s001.zip › coords_all/dipeptides_400/GLY_ASN.xyz]

33
GLY_ASN_100.log	Energy: -547551.8071203
H         -6.53560        0.86527       -0.47414
C         -5.79361        1.19653        0.26394
H         -6.32468        1.36405        1.20978
H         -5.33597        2.13494       -0.07205
C         -4.79351        0.07829        0.47015
O         -5.11863       -1.02578        0.85558
N         -3.49806        0.38445        0.19550
H         -3.20209        1.30031       -0.12295
C         -2.47144       -0.60144        0.36099
H         -2.48358       -1.01965        1.38148
H         -2.61852       -1.45881       -0.31921
C         -1.11924        0.03196        0.08105
O         -1.01700        1.20018       -0.27668
N         -0.05323       -0.76830        0.25756
H         -0.13631       -1.76342        0.45879
C          1.26962       -0.30544       -0.07364
H          1.26157        0.04694       -1.12166
C          1.73507        0.86523        0.82661
H          0.86057        1.31010        1.31440
H          2.43799        0.52219        1.59600
C          2.42642        1.88952       -0.05134
O          3.61855        1.82225       -0.30125
N          1.59063        2.80275       -0.58978
H          1.95735        3.42171       -1.30234
H          0.58685        2.65621       -0.51169
C          2.21900       -1.51132       -0.01045
O          1.77846       -2.63418        0.15572
N          3.52070       -1.20323       -0.16422
H          3.78728       -0.22139       -0.26174
C          4.55496       -2.21413       -0.15351
H          4.07488       -3.18848       -0.01081
H          5.10793       -2.22210       -1.10355
H          5.26696       -2.04142        0.66598
