# Supplementary material for: A Density Functional Theory and Information-Theoretic Approach Study of Interaction Energy and Polarizability for Base Pairs and Peptides
Source: Pharmaceuticals (Basel). 2022 Jul 28;15(8):938. doi: 10.3390/ph15080938 (PMC9415587; doi:10.3390/ph15080938)
Supplement: Supplementary file 1 [file pharmaceuticals-15-00938-s001.zip › coords_all/dipeptides_400/GLY_ASP.xyz]

31
GLY_ASP_0.log	Energy: -559688.8089566
H          6.75398       -0.08742       -0.71773
C          6.03908       -0.77375       -0.24517
H          6.58622       -1.34574        0.51588
H          5.63399       -1.46003       -0.99891
C          4.97284        0.05266        0.45294
O          5.25714        0.87384        1.30563
N          3.70461       -0.19071        0.06200
H          3.46107       -0.87450       -0.65059
C          2.57873        0.50048        0.62298
H          2.49538        0.32054        1.70770
H          2.67349        1.59133        0.49265
C          1.31552       -0.00740       -0.08496
O          1.39560       -0.87068       -0.94591
N          0.17993        0.56221        0.32744
H          0.17627        1.34636        0.97920
C         -1.13157        0.26127       -0.21643
H         -1.08611        0.27215       -1.31769
C         -1.64584       -1.12069        0.21555
H         -0.81176       -1.83305        0.15811
H         -1.97283       -1.08797        1.26853
C         -2.79562       -1.73222       -0.64587
O         -2.95745       -2.94199       -0.53707
O         -3.45222       -0.92353       -1.37300
C         -2.03667        1.41976        0.25188
O         -1.59305        2.29462        0.99832
N         -3.28173        1.34387       -0.21243
H         -3.48607        0.43947       -0.78726
C         -4.28640        2.29429        0.17789
H         -5.19033        1.77753        0.53557
H         -3.89135        2.92911        0.98220
H         -4.58420        2.94471       -0.66220
