# Supplementary material for: A Density Functional Theory and Information-Theoretic Approach Study of Interaction Energy and Polarizability for Base Pairs and Peptides
Source: Pharmaceuticals (Basel). 2022 Jul 28;15(8):938. doi: 10.3390/ph15080938 (PMC9415587; doi:10.3390/ph15080938)
Supplement: Supplementary file 1 [file pharmaceuticals-15-00938-s001.zip › coords_all/dipeptides_400/GLY_CYS.xyz]

30
GLY_CYS_0.log	Energy: -691543.5151275
H         -6.40265       -0.08492       -1.24018
C         -5.79571        0.49592       -0.53355
H         -6.44046        0.75507        0.31610
H         -5.44286        1.41307       -1.02066
C         -4.67399       -0.38810       -0.02903
O         -4.87941       -1.43666        0.54775
N         -3.41479        0.06350       -0.26311
H         -3.21878        0.93728       -0.73963
C         -2.27841       -0.69377        0.17110
H         -2.30572       -0.86874        1.26012
H         -2.25721       -1.69359       -0.29632
C         -1.01202        0.06519       -0.19350
O         -1.04346        1.13802       -0.77238
N          0.14408       -0.52787        0.17456
H          0.17980       -1.46427        0.57181
C          1.41225        0.04568       -0.19472
H          1.37688        0.34224       -1.25710
C          1.70717        1.30865        0.63928
H          0.76921        1.85860        0.77630
H          2.09901        1.03987        1.63040
S          2.92405        2.44267       -0.10580
H          2.13492        2.82597       -1.12920
C          2.46995       -1.05537       -0.00557
O          2.15943       -2.13599        0.46059
N          3.72111       -0.72230       -0.38313
H          3.88091        0.22358       -0.71704
C          4.83862       -1.62900       -0.23903
H          5.58391       -1.23486        0.46699
H          4.45220       -2.57931        0.14505
H          5.32823       -1.80660       -1.20692
