# Supplementary material for: A Density Functional Theory and Information-Theoretic Approach Study of Interaction Energy and Polarizability for Base Pairs and Peptides
Source: Pharmaceuticals (Basel). 2022 Jul 28;15(8):938. doi: 10.3390/ph15080938 (PMC9415587; doi:10.3390/ph15080938)
Supplement: Supplementary file 1 [file pharmaceuticals-15-00938-s001.zip › coords_all/dipeptides_400/GLY_GLN.xyz]

36
GLY_GLN_200.log	Energy: -572211.4735593
H         -5.94979       -0.37399       -1.24469
C         -4.91503       -0.46996       -1.60399
H         -4.58529        0.50180       -1.99356
H         -4.90328       -1.21842       -2.40373
C         -4.05137       -0.97190       -0.46605
O         -3.93762       -2.14500       -0.19986
N         -3.41642        0.01224        0.25698
H         -3.62615        0.97893        0.04306
C         -2.68637       -0.28434        1.46431
H         -3.08532        0.25634        2.33398
H         -2.79954       -1.36169        1.65531
C         -1.19138        0.01466        1.41070
O         -0.55521        0.16356        2.44041
N         -0.64250        0.06860        0.17934
H         -1.24953       -0.04232       -0.62425
C          0.79221        0.20775       -0.03222
H          1.29013       -0.33381        0.78651
C          1.17325       -0.41084       -1.37081
H          0.79539       -1.44295       -1.38189
H          0.68449        0.16433       -2.17155
C          2.67286       -0.42403       -1.62864
H          2.86958       -0.79353       -2.64805
H          3.07767        0.59796       -1.58351
C          3.42278       -1.33589       -0.66751
O          2.86101       -2.10840        0.07927
N          4.77796       -1.23143       -0.72607
H          5.33136       -1.82153       -0.11873
H          5.23832       -0.56485       -1.32766
C          1.18858        1.69651        0.03607
O          1.49230        2.33096       -0.95828
N          1.15188        2.20966        1.28700
H          0.81597        1.59730        2.02902
C          1.41674        3.60223        1.55746
H          1.73849        4.07080        0.62042
H          0.51845        4.12181        1.92435
H          2.21349        3.71504        2.30676
