# Supplementary material for: A Density Functional Theory and Information-Theoretic Approach Study of Interaction Energy and Polarizability for Base Pairs and Peptides
Source: Pharmaceuticals (Basel). 2022 Jul 28;15(8):938. doi: 10.3390/ph15080938 (PMC9415587; doi:10.3390/ph15080938)
Supplement: Supplementary file 1 [file pharmaceuticals-15-00938-s001.zip › coords_all/dipeptides_400/GLY_GLU.xyz]

34
GLY_GLU_900.log	Energy: -584355.4344216
H          6.85596       -0.83318       -0.89751
C          6.04268       -1.50212       -0.58656
H          6.49513       -2.33269       -0.02895
H          5.52799       -1.89174       -1.47339
C          5.12789       -0.73713        0.35405
O          5.54107       -0.24299        1.38701
N          3.83945       -0.64758       -0.03762
H          3.48684       -1.06129       -0.89727
C          2.84604        0.03957        0.73737
H          2.75380       -0.39484        1.74670
H          3.10819        1.10162        0.87666
C          1.50817       -0.07535       -0.00476
O          1.43959       -0.67882       -1.06440
N          0.48164        0.52756        0.60266
H          0.59227        1.03022        1.48279
C         -0.87747        0.55557        0.09509
H         -0.87841        0.81344       -0.97385
C         -1.55633       -0.81785        0.27029
H         -0.97056       -1.52926       -0.33252
H         -1.43804       -1.10508        1.32932
C         -3.03338       -0.90787       -0.13082
H         -3.35754       -1.95324       -0.03866
H         -3.63950       -0.29677        0.55665
C         -3.31434       -0.45633       -1.58931
O         -3.57783       -1.31756       -2.41918
O         -3.22676        0.80163       -1.79234
C         -1.58250        1.67293        0.88458
O         -1.11161        2.07053        1.95337
N         -2.69816        2.12144        0.31944
H         -3.00707        1.61990       -0.62358
C         -3.47895        3.11880        0.99970
H         -3.72712        2.80653        2.02777
H         -2.93744        4.07660        1.08165
H         -4.40961        3.28756        0.44278
