# Supplementary material for: A Density Functional Theory and Information-Theoretic Approach Study of Interaction Energy and Polarizability for Base Pairs and Peptides
Source: Pharmaceuticals (Basel). 2022 Jul 28;15(8):938. doi: 10.3390/ph15080938 (PMC9415587; doi:10.3390/ph15080938)
Supplement: Supplementary file 1 [file pharmaceuticals-15-00938-s001.zip › coords_all/dipeptides_400/GLY_GLY.xyz]

26
GLY_GLY_900.log	Energy: -417008.6607126
H          5.88272       -1.00879       -0.45660
C          5.27323       -0.60924        0.36429
H          5.89492        0.10883        0.91460
H          4.97638       -1.42637        1.03293
C          4.09784        0.13657       -0.23322
O          4.23937        1.07131       -0.99575
N          2.86899       -0.30479        0.13715
H          2.72669       -1.08324        0.77221
C          1.68463        0.32549       -0.36621
H          1.65567        1.39616       -0.10030
H          1.64565        0.28433       -1.46830
C          0.46909       -0.38125        0.21714
O          0.57210       -1.32280        0.98186
N         -0.72468        0.11118       -0.17345
H         -0.81634        0.89771       -0.81135
C         -1.95067       -0.46140        0.30131
H         -2.02364       -1.52841        0.02974
H         -2.01236       -0.41487        1.40202
C         -3.11543        0.30850       -0.31384
O         -2.92783        1.23985       -1.07023
N         -4.34069       -0.13449        0.05553
H         -4.39608       -0.91873        0.69237
C         -5.56338        0.47029       -0.42454
H         -5.28248        1.29096       -1.09374
H         -6.17398       -0.25257       -0.98431
H         -6.16134        0.87549        0.40432
