# Supplementary material for: A Density Functional Theory and Information-Theoretic Approach Study of Interaction Energy and Polarizability for Base Pairs and Peptides
Source: Pharmaceuticals (Basel). 2022 Jul 28;15(8):938. doi: 10.3390/ph15080938 (PMC9415587; doi:10.3390/ph15080938)
Supplement: Supplementary file 1 [file pharmaceuticals-15-00938-s001.zip › coords_all/dipeptides_400/GLY_HIS.xyz]

36
GLY_HIS_900.log	Energy: -582886.3683642
H         -4.88313        0.96562       -1.28890
C         -4.06919        1.43950       -0.72494
H         -4.39792        2.40482       -0.32503
H         -3.21293        1.61183       -1.39612
C         -3.56297        0.58578        0.41256
O         -2.98606        1.03818        1.37685
N         -3.71316       -0.76971        0.25604
H         -4.18369       -1.13700       -0.55902
C         -3.04357       -1.65451        1.17817
H         -3.34877       -1.45510        2.21453
H         -3.29636       -2.69586        0.93787
C         -1.51774       -1.49130        1.16593
O         -0.83702       -1.80376        2.12103
N         -1.00920       -0.99859        0.01055
H         -1.64378       -0.61421       -0.68312
C          0.30002       -0.40059       -0.01759
H          0.43259        0.19764        0.90323
C          1.42287       -1.46207       -0.05143
H          1.02232       -2.35048        0.45106
H          1.65766       -1.73565       -1.09177
C          2.66095       -1.04603        0.67738
N          3.49259       -0.05052        0.22457
C          4.43519        0.08212        1.12457
H          5.26518        0.78455        1.08648
N          4.25512       -0.78508        2.15074
H          4.84588       -0.87485        2.96671
C          3.12062       -1.51137        1.88525
H          2.72573       -2.26531        2.55863
C          0.29051        0.57967       -1.20735
O         -0.76316        0.85596       -1.76665
N          1.48318        1.08679       -1.55917
H          2.31868        0.81483       -1.02935
C          1.61726        2.04604       -2.63090
H          0.66018        2.10710       -3.16047
H          1.87212        3.04599       -2.24763
H          2.40118        1.73234       -3.33441
