# Supplementary material for: A Density Functional Theory and Information-Theoretic Approach Study of Interaction Energy and Polarizability for Base Pairs and Peptides
Source: Pharmaceuticals (Basel). 2022 Jul 28;15(8):938. doi: 10.3390/ph15080938 (PMC9415587; doi:10.3390/ph15080938)
Supplement: Supplementary file 1 [file pharmaceuticals-15-00938-s001.zip › coords_all/dipeptides_400/GLY_ILE.xyz]

38
GLY_ILE_700.log	Energy: -515674.8531390
H         -3.76959        1.51792       -0.62828
C         -4.23015        0.71855       -0.02910
H         -4.94646        0.17100       -0.65401
H         -4.74822        1.18699        0.81505
C         -3.12790       -0.15825        0.51604
O         -2.47848        0.15498        1.50023
N         -2.87452       -1.30093       -0.17362
H         -3.37005       -1.48178       -1.03626
C         -1.79837       -2.19075        0.21583
H         -1.77480       -2.23796        1.31411
H         -1.98243       -3.19062       -0.19101
C         -0.43904       -1.72669       -0.31256
O          0.14180       -2.33352       -1.19902
N          0.02791       -0.59450        0.25403
H         -0.51886       -0.17331        1.00425
C          1.21779        0.08257       -0.24119
H          1.27480       -0.13900       -1.32077
C          1.14925        1.59798       -0.03119
H          1.28332        1.77941        1.04904
C          2.31456        2.25994       -0.76635
H          2.38041        3.32858       -0.52323
H          3.26802        1.79918       -0.47862
H          2.18674        2.16665       -1.85759
C         -0.20854        2.16328       -0.47128
H         -0.41297        1.83303       -1.50644
H         -1.00159        1.73119        0.15756
C         -0.30129        3.68372       -0.38641
H         -1.32775        4.02578       -0.58006
H         -0.01540        4.03631        0.61646
H          0.35517        4.17851       -1.11552
C          2.46493       -0.52969        0.43388
O          3.08012        0.04674        1.30838
N          2.77420       -1.76425       -0.03218
H          2.13523       -2.17962       -0.70690
C          3.83967       -2.55455        0.53643
H          4.38673       -1.91985        1.24284
H          3.45205       -3.43191        1.07673
H          4.53232       -2.90268       -0.24319
