# Supplementary material for: A Density Functional Theory and Information-Theoretic Approach Study of Interaction Energy and Polarizability for Base Pairs and Peptides
Source: Pharmaceuticals (Basel). 2022 Jul 28;15(8):938. doi: 10.3390/ph15080938 (PMC9415587; doi:10.3390/ph15080938)
Supplement: Supplementary file 1 [file pharmaceuticals-15-00938-s001.zip › coords_all/dipeptides_400/GLY_LEU.xyz]

38
GLY_LEU_300.log	Energy: -515674.8981597
H         -5.57331        0.01881        0.41015
C         -4.73476        0.71214        0.27115
H         -4.42293        1.09841        1.25238
H         -5.04631        1.56141       -0.34687
C         -3.53924        0.05767       -0.37464
O         -2.68835        0.69339       -0.97481
N         -3.44207       -1.29249       -0.24270
H         -4.03166       -1.75761        0.43439
C         -2.20918       -1.92449       -0.64102
H         -2.28298       -3.00312       -0.44967
H         -2.04647       -1.77348       -1.71796
C         -1.03982       -1.36191        0.17656
O         -1.15130       -1.15589        1.36422
N          0.09549       -1.11598       -0.52406
H          0.08061       -1.19825       -1.53334
C          1.24263       -0.48940        0.10423
H          1.42140       -0.99700        1.06307
C          2.45858       -0.64722       -0.81563
H          2.56558       -1.72588       -1.02875
H          2.22985       -0.15206       -1.77704
C          3.79626       -0.11676       -0.28866
H          3.71505        0.97616       -0.18891
C          4.13064       -0.68023        1.09074
H          3.43656       -0.28895        1.84594
H          4.08242       -1.78235        1.08896
H          5.14898       -0.39054        1.38854
C          4.89593       -0.43711       -1.30000
H          5.85727       -0.00725       -0.98435
H          5.03118       -1.52670       -1.39687
H          4.65752       -0.03744       -2.29727
C          1.00726        0.98383        0.47553
O          1.77840        1.54790        1.23130
N         -0.04141        1.59786       -0.10876
H         -0.73038        1.06281       -0.62759
C         -0.37587        2.96059        0.23455
H         -1.42714        3.13473       -0.02314
H         -0.22168        3.12526        1.30987
H          0.25200        3.68407       -0.30815
