# Supplementary material for: A Density Functional Theory and Information-Theoretic Approach Study of Interaction Energy and Polarizability for Base Pairs and Peptides
Source: Pharmaceuticals (Basel). 2022 Jul 28;15(8):938. doi: 10.3390/ph15080938 (PMC9415587; doi:10.3390/ph15080938)
Supplement: Supplementary file 1 [file pharmaceuticals-15-00938-s001.zip › coords_all/dipeptides_400/GLY_LYS.xyz]

41
GLY_LYS_300.log	Energy: -550654.6721255
H          4.48638       -2.76385        0.34875
C          4.23997       -1.69646        0.37848
H          5.07317       -1.11787       -0.03770
H          4.09567       -1.39787        1.42716
C          2.98250       -1.36918       -0.37341
O          2.68755       -0.21106       -0.70124
N          2.15707       -2.37783       -0.67808
H          2.36722       -3.30416       -0.32829
C          0.84086       -2.09508       -1.19078
H          0.91348       -1.57675       -2.15830
H          0.30730       -3.04139       -1.35033
C          0.06523       -1.22226       -0.19008
O          0.41196       -1.13800        0.96733
N         -1.00933       -0.57473       -0.71215
H         -1.17723       -0.63715       -1.71133
C         -1.71789        0.46195        0.02214
H         -1.37664        0.36569        1.06509
C         -1.40477        1.86371       -0.50754
H         -1.83007        1.96432       -1.51881
H         -1.95856        2.57768        0.11719
C          0.08258        2.20858       -0.53981
H          0.59841        1.51870       -1.23300
H          0.18168        3.22564       -0.95920
C          0.76611        2.14193        0.82812
H          0.14817        2.65289        1.58309
H          0.86424        1.09474        1.15301
C          2.13133        2.81285        0.85040
H          2.05140        3.90347        0.74252
H          2.66849        2.59825        1.78250
N          2.99145        2.32129       -0.27437
H          3.95151        2.67027       -0.20249
H          2.99926        1.24062       -0.34372
H          2.61828        2.64228       -1.17488
C         -3.24376        0.25028        0.04588
O         -3.98575        1.20287        0.13997
N         -3.65400       -1.03777       -0.01955
H         -2.94832       -1.76127       -0.04019
C         -5.05060       -1.40742        0.08597
H         -5.34782       -2.05724       -0.74809
H         -5.25866       -1.92437        1.03382
H         -5.64095       -0.48522        0.05084
