# Supplementary material for: A Density Functional Theory and Information-Theoretic Approach Study of Interaction Energy and Polarizability for Base Pairs and Peptides
Source: Pharmaceuticals (Basel). 2022 Jul 28;15(8):938. doi: 10.3390/ph15080938 (PMC9415587; doi:10.3390/ph15080938)
Supplement: Supplementary file 1 [file pharmaceuticals-15-00938-s001.zip › coords_all/dipeptides_400/GLY_MET.xyz]

36
GLY_MET_600.log	Energy: -740872.5589580
H         -3.56185       -1.71689       -2.55698
C         -3.20721       -0.68576       -2.43836
H         -3.91123        0.00801       -2.91322
H         -2.23936       -0.57296       -2.94682
C         -3.02435       -0.27196       -0.99741
O         -2.79644        0.87256       -0.66692
N         -3.06629       -1.27418       -0.06270
H         -3.39707       -2.19264       -0.32441
C         -2.93884       -0.91924        1.33348
H         -3.71443       -0.20707        1.64939
H         -3.02101       -1.82767        1.94520
C         -1.60692       -0.23178        1.64111
O         -1.52880        0.63452        2.48877
N         -0.54424       -0.68514        0.92964
H         -0.73901       -1.28654        0.13685
C          0.71669        0.04293        0.91236
H          0.84253        0.47667        1.91550
C          1.87142       -0.88133        0.55917
H          1.84435       -1.77173        1.20376
H          1.72962       -1.20382       -0.48408
C          3.21940       -0.18372        0.68631
H          3.19677        0.78964        0.17442
H          3.46709       -0.00321        1.74287
S          4.60845       -1.14047        0.01494
C          4.14145       -1.12329       -1.73912
H          3.70447       -0.14946       -2.00043
H          5.05478       -1.28208       -2.32560
H          3.42252       -1.91714       -1.98140
C          0.58340        1.17702       -0.12695
O          1.06592        1.07590       -1.24141
N         -0.14622        2.23025        0.29736
H         -0.62402        2.13111        1.18954
C         -0.59463        3.25344       -0.62192
H         -1.58891        3.00735       -1.02342
H         -0.63174        4.22594       -0.11437
H          0.12170        3.30514       -1.44971
