# Supplementary material for: A Density Functional Theory and Information-Theoretic Approach Study of Interaction Energy and Polarizability for Base Pairs and Peptides
Source: Pharmaceuticals (Basel). 2022 Jul 28;15(8):938. doi: 10.3390/ph15080938 (PMC9415587; doi:10.3390/ph15080938)
Supplement: Supplementary file 1 [file pharmaceuticals-15-00938-s001.zip › coords_all/dipeptides_400/GLY_PHE.xyz]

39
GLY_PHE_600.log	Energy: -586653.0829898
H         -4.83172       -3.42860        0.81557
C         -4.73863       -2.34428        0.96393
H         -4.44149       -2.14439        2.00064
H         -5.72198       -1.90004        0.76650
C         -3.75846       -1.80505       -0.05684
O         -3.99163       -1.80953       -1.24831
N         -2.58951       -1.32703        0.44750
H         -2.40730       -1.27623        1.44368
C         -1.58775       -0.76787       -0.41062
H         -0.92020       -1.54148       -0.83973
H         -2.06840       -0.25615       -1.25865
C         -0.70281        0.17186        0.38711
O         -0.69578        0.17125        1.59858
N          0.10228        0.98571       -0.36952
H          0.11114        0.79235       -1.36695
C          1.34204        1.49641        0.18937
H          1.23965        1.37359        1.27915
C          2.56235        0.69956       -0.30525
H          2.79962        1.00504       -1.33593
H          3.42568        0.99234        0.30738
C          2.30398       -0.78618       -0.25245
C          2.18944       -1.53186       -1.43043
H          2.36145       -1.04234       -2.39248
C          1.86452       -2.88896       -1.39402
H          1.78288       -3.45325       -2.32435
C          1.64241       -3.51897       -0.17128
H          1.38333       -4.57812       -0.13819
C          1.75617       -2.78639        1.01159
H          1.58489       -3.27182        1.97356
C          2.08572       -1.43361        0.97036
H          2.15429       -0.86652        1.90166
C          1.55368        2.99570       -0.04895
O          2.66946        3.47205       -0.01247
N          0.42379        3.71081       -0.26403
H         -0.45305        3.20610       -0.25987
C          0.43771        5.14533       -0.42644
H          1.48560        5.46656       -0.42881
H         -0.03046        5.44339       -1.37558
H         -0.08582        5.64989        0.39915
