# Supplementary material for: A Density Functional Theory and Information-Theoretic Approach Study of Interaction Energy and Polarizability for Base Pairs and Peptides
Source: Pharmaceuticals (Basel). 2022 Jul 28;15(8):938. doi: 10.3390/ph15080938 (PMC9415587; doi:10.3390/ph15080938)
Supplement: Supplementary file 1 [file pharmaceuticals-15-00938-s001.zip › coords_all/dipeptides_400/GLY_PRO.xyz]

33
GLY_PRO_900.log	Energy: -490250.3315001
H         -4.95447       -1.08959       -0.50068
C         -4.38671       -0.26649       -0.95206
H         -5.04215        0.59405       -1.12458
H         -3.99322       -0.59671       -1.92435
C         -3.22844        0.17742       -0.08837
O         -2.76702        1.30121       -0.13521
N         -2.71782       -0.76919        0.75289
H         -2.94483       -1.74052        0.58096
C         -1.47885       -0.48254        1.43894
H         -1.56492        0.48052        1.95097
H         -1.30434       -1.26183        2.19224
C         -0.30527       -0.55500        0.46035
O         -0.13430       -1.60301       -0.15363
N          0.49851        0.51743        0.31253
C          0.22880        1.89822        0.72889
H          0.85412        2.16274        1.59738
H         -0.83108        2.03060        0.96478
C          0.63390        2.69248       -0.50932
H          0.83120        3.74913       -0.28753
H         -0.18814        2.63711       -1.23866
C          1.86919        1.94230       -1.00931
H          2.76564        2.24841       -0.45348
H          2.06459        2.09020       -2.07879
C          1.58724        0.47156       -0.68224
H          1.22320       -0.10337       -1.54764
C          2.82777       -0.24457       -0.10377
O          3.79996        0.36786        0.29102
N          2.71662       -1.59296       -0.08268
H          1.80867       -1.98109       -0.33070
C          3.73730       -2.43707        0.49036
H          4.01879       -3.24017       -0.20554
H          4.61588       -1.81393        0.69215
H          3.40534       -2.89445        1.43533
