# Supplementary material for: A Density Functional Theory and Information-Theoretic Approach Study of Interaction Energy and Polarizability for Base Pairs and Peptides
Source: Pharmaceuticals (Basel). 2022 Jul 28;15(8):938. doi: 10.3390/ph15080938 (PMC9415587; doi:10.3390/ph15080938)
Supplement: Supplementary file 1 [file pharmaceuticals-15-00938-s001.zip › coords_all/dipeptides_400/GLY_SER.xyz]

30
GLY_SER_700.log	Energy: -488885.4902775
H         -5.05834       -1.94860       -1.22497
C         -4.74027       -0.90057       -1.29363
H         -5.64112       -0.27847       -1.21026
H         -4.26206       -0.72265       -2.26450
C         -3.84007       -0.59730       -0.11445
O         -4.18177       -0.78848        1.03453
N         -2.61665       -0.08929       -0.41910
H         -2.30755        0.07552       -1.37069
C         -1.68870        0.23589        0.62304
H         -2.04731        1.07609        1.24355
H         -1.55919       -0.61597        1.31156
C         -0.35350        0.61274        0.00346
O         -0.20825        0.69994       -1.20838
N          0.63999        0.86264        0.87754
H          0.53095        0.69062        1.87369
C          1.96020        1.29661        0.45714
H          1.83960        1.95349       -0.41818
C          2.61530        2.03665        1.62006
H          3.63949        2.32519        1.33222
H          2.04422        2.95189        1.83219
O          2.59031        1.24101        2.77301
H          3.18112        0.49569        2.57960
C          2.82248        0.08489        0.05708
O          3.72602       -0.31187        0.77801
N          2.47966       -0.48134       -1.11605
H          1.66729       -0.09688       -1.59464
C          3.12252       -1.67420       -1.61948
H          2.41447       -2.51355       -1.67895
H          3.54776       -1.50073       -2.61803
H          3.93067       -1.93755       -0.92818
