# Supplementary material for: A Density Functional Theory and Information-Theoretic Approach Study of Interaction Energy and Polarizability for Base Pairs and Peptides
Source: Pharmaceuticals (Basel). 2022 Jul 28;15(8):938. doi: 10.3390/ph15080938 (PMC9415587; doi:10.3390/ph15080938)
Supplement: Supplementary file 1 [file pharmaceuticals-15-00938-s001.zip › coords_all/dipeptides_400/GLY_THR.xyz]

33
GLY_THR_0.log	Energy: -513548.8914025
H         -6.14783       -1.72886       -0.36492
C         -5.66883       -0.74103       -0.36919
H         -6.37243       -0.03376        0.08830
H         -5.46227       -0.43857       -1.40299
C         -4.42866       -0.80840        0.49762
O         -4.47151       -1.09624        1.67641
N         -3.25527       -0.52833       -0.12682
H         -3.19687       -0.27606       -1.10750
C         -2.02043       -0.55762        0.59924
H         -2.07244        0.08219        1.49580
H         -1.78652       -1.57353        0.96471
C         -0.89806       -0.08354       -0.31122
O         -1.08920        0.19155       -1.47944
N          0.31777        0.01679        0.28825
H          0.47920       -0.45509        1.17777
C          1.51811        0.22528       -0.49013
H          1.34400       -0.13443       -1.51812
C          1.92721        1.71245       -0.53541
H          2.82508        1.79512       -1.16981
C          0.83771        2.60645       -1.10489
H          0.52787        2.28006       -2.10591
H         -0.05162        2.57667       -0.45753
H          1.20274        3.64115       -1.14407
O          2.33059        2.12953        0.74387
H          1.58023        1.99534        1.33800
C          2.62897       -0.59101        0.18679
O          2.44488       -1.12241        1.26463
N          3.79689       -0.64446       -0.49077
H          3.85733       -0.17051       -1.38186
C          4.97433       -1.29537        0.03990
H          5.79002       -0.57559        0.19814
H          4.69879       -1.73693        1.00376
H          5.32431       -2.09239       -0.63125
