# Supplementary material for: A Density Functional Theory and Information-Theoretic Approach Study of Interaction Energy and Polarizability for Base Pairs and Peptides
Source: Pharmaceuticals (Basel). 2022 Jul 28;15(8):938. doi: 10.3390/ph15080938 (PMC9415587; doi:10.3390/ph15080938)
Supplement: Supplementary file 1 [file pharmaceuticals-15-00938-s001.zip › coords_all/dipeptides_400/GLY_TRP.xyz]

43
GLY_TRP_0.log	Energy: -669221.9989046
H          7.02211       -2.16810       -1.32515
C          6.35300       -2.22712       -0.45689
H          6.96927       -2.48151        0.41508
H          5.60657       -3.01365       -0.62162
C          5.74517       -0.85846       -0.22860
O          6.42179        0.12790       -0.01820
N          4.38977       -0.79949       -0.27462
H          3.80465       -1.61087       -0.44344
C          3.70671        0.44337       -0.06885
H          3.97316        0.88898        0.90455
H          3.98717        1.18960       -0.83230
C          2.20623        0.19711       -0.12722
O          1.74510       -0.91251       -0.34458
N          1.43452        1.28223        0.07655
H          1.81954        2.21375        0.21273
C         -0.00196        1.19050        0.01554
H         -0.27910        0.56606       -0.84946
C         -0.59180        0.53629        1.29083
H          0.06052       -0.31890        1.52509
H         -0.52226        1.25114        2.12453
C         -1.99286        0.04892        1.10453
C         -3.14850        0.50281        1.68727
H         -3.28268        1.29136        2.42476
N         -4.22790       -0.20325        1.20395
H         -5.18565       -0.07981        1.49848
C         -3.79062       -1.13671        0.29442
C         -4.49653       -2.08727       -0.45645
H         -5.58066       -2.18209       -0.37989
C         -3.76102       -2.90631       -1.29862
H         -4.27930       -3.65705       -1.89706
C         -2.35675       -2.79571       -1.39626
H         -1.81641       -3.46609       -2.06569
C         -1.65728       -1.85814       -0.65355
H         -0.56785       -1.77681       -0.71519
C         -2.38309       -1.00827        0.20365
C         -0.53674        2.60951       -0.18290
O          0.16730        3.58024        0.02835
N         -1.82722        2.67918       -0.57766
H         -2.33698        1.80898       -0.68106
C         -2.52448        3.93462       -0.73530
H         -1.80407        4.73959       -0.55225
H         -2.92655        4.03972       -1.75291
H         -3.35240        4.02624       -0.01647
