# Supplementary material for: A Density Functional Theory and Information-Theoretic Approach Study of Interaction Energy and Polarizability for Base Pairs and Peptides
Source: Pharmaceuticals (Basel). 2022 Jul 28;15(8):938. doi: 10.3390/ph15080938 (PMC9415587; doi:10.3390/ph15080938)
Supplement: Supplementary file 1 [file pharmaceuticals-15-00938-s001.zip › coords_all/dipeptides_400/GLY_TYR.xyz]

40
GLY_TYR_0.log	Energy: -633865.9063494
H          7.39896       -1.41955       -1.42364
C          6.65963       -1.85493       -0.73885
H          7.21289       -2.39296        0.04170
H          6.02059       -2.55756       -1.28737
C          5.89036       -0.72490       -0.08602
O          6.43465        0.13881        0.57178
N          4.54725       -0.73430       -0.28263
H          4.07069       -1.44727       -0.82469
C          3.71956        0.28669        0.28840
H          3.82376        0.31940        1.38645
H          4.00749        1.28838       -0.07445
C          2.26972        0.00702       -0.07963
O          1.94971       -0.95569       -0.75696
N          1.37208        0.89493        0.39505
H          1.63831        1.71291        0.93758
C         -0.03043        0.75541        0.10094
H         -0.14386        0.50433       -0.96647
C         -0.67972       -0.38018        0.93041
H          0.00224       -1.23950        0.85726
H         -0.72182       -0.06602        1.98410
C         -2.04381       -0.77129        0.42588
C         -3.21328       -0.44925        1.11777
H         -3.14516        0.06816        2.07768
C         -4.46927       -0.76975        0.60300
H         -5.37335       -0.51407        1.16156
C         -4.57460       -1.42234       -0.62809
O         -5.76253       -1.75702       -1.17963
H         -6.47966       -1.50107       -0.58940
C         -3.41178       -1.75213       -1.33436
H         -3.51129       -2.26892       -2.28915
C         -2.16716       -1.43029       -0.80683
H         -1.26047       -1.69894       -1.35669
C         -0.68929        2.10565        0.39427
O         -0.13115        2.93328        1.09081
N         -1.91552        2.27438       -0.14876
H         -2.31568        1.50302       -0.67016
C         -2.73116        3.43685        0.11979
H         -3.64918        3.16119        0.66007
H         -2.14162        4.12046        0.74066
H         -3.00899        3.94981       -0.81170
