# Supplementary material for: A Density Functional Theory and Information-Theoretic Approach Study of Interaction Energy and Polarizability for Base Pairs and Peptides
Source: Pharmaceuticals (Basel). 2022 Jul 28;15(8):938. doi: 10.3390/ph15080938 (PMC9415587; doi:10.3390/ph15080938)
Supplement: Supplementary file 1 [file pharmaceuticals-15-00938-s001.zip › coords_all/dipeptides_400/GLY_VAL.xyz]

35
GLY_VAL_900.log	Energy: -491008.9244737
H         -6.37449       -0.70785       -0.92306
C         -5.76443        0.15116       -0.61505
H         -6.38828        0.78069        0.03261
H         -5.46084        0.72250       -1.50066
C         -4.59534       -0.36186        0.20051
O         -4.74479       -1.01489        1.21360
N         -3.36267       -0.04646       -0.27201
H         -3.21367        0.50203       -1.11250
C         -2.18358       -0.47702        0.41928
H         -2.15865       -0.08799        1.45185
H         -2.14906       -1.57639        0.50740
C         -0.96087        0.01781       -0.34157
O         -1.06023        0.68704       -1.35492
N          0.22755       -0.33889        0.18992
H          0.29791       -0.91959        1.02138
C          1.47571        0.04677       -0.42426
H          1.37103       -0.06075       -1.51672
C          1.82818        1.52637       -0.12441
H          0.92383        2.07732       -0.42807
C          2.07798        1.75624        1.36294
H          2.19354        2.82918        1.57215
H          1.24356        1.37889        1.97017
H          2.99404        1.24421        1.69672
C          2.98995        2.03565       -0.97386
H          3.09508        3.12351       -0.85801
H          3.94360        1.57959       -0.66774
H          2.82838        1.83312       -2.04458
C          2.53732       -0.91747        0.10820
O          2.39202       -1.47203        1.18141
N          3.63248       -1.06946       -0.67399
H          3.64910       -0.59569       -1.56738
C          4.75251       -1.90081       -0.29195
H          4.53605       -2.30620        0.70259
H          4.88796       -2.73595       -0.99411
H          5.68404       -1.31876       -0.24745
