# Supplementary material for: A Density Functional Theory and Information-Theoretic Approach Study of Interaction Energy and Polarizability for Base Pairs and Peptides
Source: Pharmaceuticals (Basel). 2022 Jul 28;15(8):938. doi: 10.3390/ph15080938 (PMC9415587; doi:10.3390/ph15080938)
Supplement: Supplementary file 1 [file pharmaceuticals-15-00938-s001.zip › coords_all/dipeptides_400/HIS_ALA.xyz]

39
HIS_ALA_400.log	Energy: -607556.0390662
H          5.91563       -0.43388        0.64246
C          5.33336       -0.48654       -0.28669
H          5.27375       -1.52790       -0.62480
H          5.86015        0.11554       -1.03829
C          3.97869        0.13936       -0.03541
O          3.85566        1.29480        0.33381
N          2.90440       -0.65899       -0.25110
H          2.98078       -1.63772       -0.51092
C          1.57804       -0.17245        0.01653
H          1.55982        0.27457        1.02558
C          1.14559        0.93038       -0.98887
H          2.06352        1.39472       -1.36676
H          0.61494        0.48052       -1.84129
C          0.31253        1.99994       -0.36143
N         -1.04373        1.88683       -0.16506
C         -1.41694        2.97988        0.45887
H         -2.43053        3.22680        0.76828
N         -0.36100        3.79804        0.68262
H         -0.39203        4.69856        1.14282
C          0.75611        3.18615        0.17112
H          1.75528        3.60607        0.23438
C          0.62994       -1.37499       -0.02631
O          1.01979       -2.47337       -0.37618
N         -0.65338       -1.10746        0.30700
H         -0.89101       -0.17558        0.63681
C         -1.67923       -2.13287        0.26451
H         -1.34295       -2.86854       -0.48214
C         -1.85055       -2.84990        1.60029
H         -2.13743       -2.13696        2.38742
H         -2.64163       -3.60328        1.50899
H         -0.90697       -3.33495        1.88304
C         -3.03325       -1.61240       -0.23752
O         -4.01570       -2.32283       -0.14669
N         -3.05320       -0.37000       -0.77509
H         -2.21776        0.21075       -0.79344
C         -4.27730        0.20340       -1.28221
H         -4.32371        0.16775       -2.38206
H         -5.12113       -0.37126       -0.88260
H         -4.36359        1.25252       -0.96602
