# Supplementary material for: A Density Functional Theory and Information-Theoretic Approach Study of Interaction Energy and Polarizability for Base Pairs and Peptides
Source: Pharmaceuticals (Basel). 2022 Jul 28;15(8):938. doi: 10.3390/ph15080938 (PMC9415587; doi:10.3390/ph15080938)
Supplement: Supplementary file 1 [file pharmaceuticals-15-00938-s001.zip › coords_all/dipeptides_400/HIS_ARG.xyz]

53
HIS_ARG_500.log	Energy: -785275.4692514
H         -0.74508        5.11852       -1.24195
C          0.12843        4.65586       -0.76765
H          0.55302        5.34566       -0.02896
H          0.88418        4.45385       -1.54113
C         -0.19591        3.34744       -0.09768
O          0.53705        2.85535        0.76187
N         -1.32222        2.72465       -0.48570
H         -1.79076        3.07847       -1.31188
C         -1.52394        1.33340       -0.14433
H         -1.35164        1.22358        0.93638
C         -2.96683        0.90869       -0.47954
H         -3.61061        1.79691       -0.40792
H         -3.01336        0.56278       -1.52589
C         -3.51318       -0.14352        0.44177
N         -2.71575       -1.13072        0.95501
C         -3.48422       -1.89595        1.68943
H         -3.16490       -2.78144        2.23461
N         -4.75899       -1.44030        1.68204
H         -5.54152       -1.85044        2.17656
C         -4.79981       -0.31721        0.89324
H         -5.71252        0.24547        0.72512
C         -0.43925        0.49837       -0.87787
O          0.32116        1.02466       -1.67578
N         -0.39523       -0.80028       -0.54390
H         -1.08333       -1.17343        0.13831
C          0.53007       -1.71122       -1.17248
H          0.42139       -1.65319       -2.26891
C          2.00494       -1.40665       -0.82788
H          2.61798       -2.22873       -1.22643
H          2.28597       -0.49239       -1.37162
C          2.23170       -1.23077        0.68266
H          1.38028       -1.64985        1.23922
H          3.11568       -1.79707        1.01997
C          2.39832        0.22602        1.09228
H          1.58333        0.83854        0.68411
H          2.38930        0.33070        2.18860
N          3.67687        0.73209        0.57657
H          4.34812        0.04256        0.25752
C          4.06979        2.00205        0.59943
N          3.22713        2.97750        0.90181
H          2.18608        2.87464        0.90820
H          3.59148        3.91443        1.01578
N          5.35660        2.28964        0.32960
H          6.05092        1.56012        0.24565
H          5.65656        3.24333        0.18140
C          0.17964       -3.12004       -0.68427
O         -0.31420       -3.29685        0.41300
N          0.52652       -4.11885       -1.52944
H          0.86696       -3.87305       -2.44998
C          0.33610       -5.51689       -1.20379
H          1.28196       -6.07137       -1.27495
H         -0.03356       -5.56817       -0.17395
H         -0.40227       -5.98526       -1.86984
