# Supplementary material for: A Density Functional Theory and Information-Theoretic Approach Study of Interaction Energy and Polarizability for Base Pairs and Peptides
Source: Pharmaceuticals (Basel). 2022 Jul 28;15(8):938. doi: 10.3390/ph15080938 (PMC9415587; doi:10.3390/ph15080938)
Supplement: Supplementary file 1 [file pharmaceuticals-15-00938-s001.zip › coords_all/dipeptides_400/HIS_ASN.xyz]

43
HIS_ASN_600.log	Energy: -713428.2551602
H          5.92729       -2.41439       -0.89197
C          5.33946       -1.69911       -1.48085
H          4.81333       -2.22690       -2.28533
H          6.04193       -0.97541       -1.91513
C          4.41166       -0.95950       -0.54110
O          4.81366       -0.38825        0.45405
N          3.09461       -0.97078       -0.87797
H          2.74960       -1.41110       -1.72424
C          2.12462       -0.27821       -0.07075
H          2.34758       -0.47247        0.99039
C          2.18203        1.25326       -0.29802
H          3.19871        1.56763       -0.02676
H          2.02083        1.44612       -1.36831
C          1.15328        1.99677        0.49043
N         -0.10796        2.20861       -0.00929
C         -0.78816        2.78969        0.94620
H         -1.84040        3.06346        0.89888
N         -0.02527        2.96805        2.05577
H         -0.31963        3.40874        2.91736
C          1.22463        2.46437        1.78339
H          2.03933        2.49045        2.50057
C          0.74960       -0.82843       -0.43378
O          0.51825       -1.24740       -1.55881
N         -0.17323       -0.80759        0.55203
H          0.05092       -0.29707        1.40044
C         -1.56869       -1.14896        0.31127
H         -1.56888       -1.98566       -0.40321
C         -2.23093       -1.56880        1.61970
H         -1.58709       -2.30015        2.12216
H         -2.36132       -0.67725        2.25081
C         -3.56979       -2.26461        1.38381
O         -3.65238       -3.47263        1.33557
N         -4.62761       -1.43041        1.22758
H         -5.51552       -1.84529        0.97542
H         -4.47146       -0.43449        1.10611
C         -2.28685        0.05983       -0.32521
O         -3.01323        0.79422        0.33457
N         -2.02442        0.23658       -1.62852
H         -1.29065       -0.34376       -2.02991
C         -2.41372        1.45210       -2.30801
H         -3.39125        1.77097       -1.92764
H         -1.67916        2.24979       -2.11591
H         -2.48847        1.26496       -3.38592
