# Supplementary material for: A Density Functional Theory and Information-Theoretic Approach Study of Interaction Energy and Polarizability for Base Pairs and Peptides
Source: Pharmaceuticals (Basel). 2022 Jul 28;15(8):938. doi: 10.3390/ph15080938 (PMC9415587; doi:10.3390/ph15080938)
Supplement: Supplementary file 1 [file pharmaceuticals-15-00938-s001.zip › coords_all/dipeptides_400/HIS_ASP.xyz]

41
HIS_ASP_100.log	Energy: -725564.4202936
H         -4.71724       -3.41032        0.57669
C         -5.18901       -2.81711       -0.21613
H         -6.16651       -2.45319        0.12700
H         -5.36369       -3.45109       -1.09532
C         -4.35895       -1.62115       -0.64822
O         -4.73919       -0.86633       -1.52648
N         -3.18457       -1.46618       -0.00121
H         -2.88207       -2.08159        0.74925
C         -2.28277       -0.37468       -0.27759
H         -2.19292       -0.25286       -1.36873
C         -2.80564        0.95674        0.31815
H         -3.74686        1.19347       -0.19795
H         -3.01067        0.79587        1.38570
C         -1.78464        2.04142        0.19488
N         -0.97713        2.36589        1.25632
C         -0.05282        3.15375        0.76975
H          0.78430        3.57373        1.32483
N         -0.23670        3.39734       -0.55151
H          0.49898        3.70737       -1.17520
C         -1.33162        2.66985       -0.94317
H         -1.67188        2.63801       -1.97385
C         -0.92331       -0.76743        0.32649
O         -0.88537       -1.50234        1.30161
N          0.14929       -0.24766       -0.28624
H          0.03513        0.44873       -1.02113
C          1.49552       -0.30677        0.25050
H          1.45953       -0.07324        1.32870
C          2.12802       -1.69802        0.07928
H          1.36594       -2.45118        0.31623
H          2.41674       -1.84388       -0.97559
C          3.35396       -2.03327        0.97669
O          3.54788       -3.21605        1.21643
O          4.06245       -1.04902        1.37947
C          2.28295        0.81665       -0.45790
O          1.73356        1.54541       -1.29771
N          3.55047        0.89857       -0.08608
H          3.88486        0.06794        0.63102
C          4.40417        1.87207       -0.70833
H          4.18060        2.89990       -0.36875
H          5.45024        1.65021       -0.45881
H          4.28645        1.86781       -1.80450
