# Supplementary material for: A Density Functional Theory and Information-Theoretic Approach Study of Interaction Energy and Polarizability for Base Pairs and Peptides
Source: Pharmaceuticals (Basel). 2022 Jul 28;15(8):938. doi: 10.3390/ph15080938 (PMC9415587; doi:10.3390/ph15080938)
Supplement: Supplementary file 1 [file pharmaceuticals-15-00938-s001.zip › coords_all/dipeptides_400/HIS_CYS.xyz]

40
HIS_CYS_500.log	Energy: -857420.6580651
H         -6.11309       -1.50606        0.83952
C         -5.28277       -1.93919        0.26740
H         -5.69194       -2.29049       -0.68918
H         -4.85798       -2.78763        0.81737
C         -4.27572       -0.84340       -0.01874
O         -4.59291        0.20090       -0.55697
N         -3.00144       -1.10100        0.36634
H         -2.71508       -1.99952        0.74270
C         -1.93075       -0.18029        0.07472
H         -1.97823        0.11069       -0.98894
C         -2.04393        1.11273        0.91881
H         -3.10997        1.27641        1.11698
H         -1.54081        0.96190        1.88810
C         -1.51012        2.33038        0.22995
N         -0.32123        2.31495       -0.45136
C         -0.13513        3.52256       -0.91823
H          0.72120        3.85552       -1.50053
N         -1.16478        4.33493       -0.57501
H         -1.26337        5.31033       -0.82268
C         -2.05815        3.58835        0.15528
H         -2.98662        3.99594        0.54137
C         -0.62189       -0.95174        0.32020
O         -0.64650       -2.09713        0.75799
N          0.52382       -0.31432        0.03012
H          0.51990        0.67633       -0.27799
C          1.77198       -0.98534        0.28225
H          1.74179       -1.43160        1.29075
C          1.99420       -2.13483       -0.72640
H          1.02375       -2.58409       -0.96307
H          2.43876       -1.75766       -1.65824
S          3.09303       -3.46058       -0.12793
H          2.23549       -3.91686        0.80731
C          2.90197        0.05005        0.21430
O          2.70355        1.18258       -0.17649
N          4.11283       -0.41668        0.60450
H          4.18590       -1.39899        0.84998
C          5.30625        0.39461        0.54533
H          5.79571        0.45178        1.52823
H          6.02825       -0.00139       -0.18450
H          5.00825        1.40295        0.23723
