# Supplementary material for: A Density Functional Theory and Information-Theoretic Approach Study of Interaction Energy and Polarizability for Base Pairs and Peptides
Source: Pharmaceuticals (Basel). 2022 Jul 28;15(8):938. doi: 10.3390/ph15080938 (PMC9415587; doi:10.3390/ph15080938)
Supplement: Supplementary file 1 [file pharmaceuticals-15-00938-s001.zip › coords_all/dipeptides_400/HIS_GLN.xyz]

46
HIS_GLN_900.log	Energy: -738092.7029980
H          4.97271       -1.36980       -2.78599
C          5.43058       -1.13552       -1.81744
H          6.25164       -0.42162       -1.95788
H          5.85986       -2.04996       -1.38607
C          4.45305       -0.55013       -0.81969
O          4.81271       -0.10428        0.25437
N          3.14927       -0.55133       -1.20017
H          2.83070       -1.05859       -2.02013
C          2.11758       -0.15075       -0.27644
H          2.26428       -0.68423        0.68053
C          2.16937        1.36708        0.03061
H          3.20907        1.68506       -0.10358
H          1.54694        1.91860       -0.69101
C          1.76648        1.69772        1.43284
N          0.48429        1.51870        1.89156
C          0.48972        1.85449        3.15757
H         -0.36474        1.82891        3.83065
N          1.72685        2.24655        3.54819
H          1.98895        2.55179        4.47620
C          2.55932        2.14639        2.46026
H          3.61927        2.37571        2.49947
C          0.77899       -0.61126       -0.87241
O          0.75753       -1.33628       -1.86514
N         -0.32449       -0.18796       -0.24389
H         -0.24099        0.44071        0.57143
C         -1.65565       -0.65513       -0.60645
H         -1.55262       -1.69652       -0.95627
C         -2.55780       -0.58202        0.61669
H         -2.06329       -1.08358        1.46016
H         -2.68777        0.47553        0.89283
C         -3.92239       -1.21479        0.39896
H         -4.49021       -0.64895       -0.35302
H         -3.81196       -2.24650        0.02067
C         -4.70779       -1.30221        1.69971
O         -4.18031       -1.28241        2.79021
N         -6.05326       -1.43825        1.54160
H         -6.62869       -1.50494        2.37077
H         -6.49220       -1.37774        0.63524
C         -2.22570        0.17427       -1.77822
O         -3.17018        0.92778       -1.63568
N         -1.58020       -0.02353       -2.95155
H         -0.77487       -0.64705       -2.93900
C         -1.91835        0.70770       -4.14869
H         -2.79544        1.32636       -3.92721
H         -1.09424        1.36321       -4.46893
H         -2.16215        0.02522       -4.97601
