# Supplementary material for: A Density Functional Theory and Information-Theoretic Approach Study of Interaction Energy and Polarizability for Base Pairs and Peptides
Source: Pharmaceuticals (Basel). 2022 Jul 28;15(8):938. doi: 10.3390/ph15080938 (PMC9415587; doi:10.3390/ph15080938)
Supplement: Supplementary file 1 [file pharmaceuticals-15-00938-s001.zip › coords_all/dipeptides_400/HIS_GLU.xyz]

44
HIS_GLU_100.log	Energy: -750230.6553599
H          5.82503       -3.17132        1.18646
C          5.44707       -2.79426        0.22728
H          4.85160       -3.57199       -0.26641
H          6.31729       -2.54721       -0.39545
C          4.66970       -1.51621        0.49054
O          5.17295       -0.57600        1.08021
N          3.39981       -1.50561        0.03309
H          2.99578       -2.27828       -0.48921
C          2.53299       -0.35995        0.16671
H          2.63110        0.04484        1.18640
C          2.90989        0.76113       -0.83986
H          3.89614        1.14572       -0.54377
H          2.98418        0.30881       -1.83859
C          1.84792        1.81227       -0.87908
N          0.86607        1.76352       -1.83682
C         -0.06245        2.59564       -1.43562
H         -1.02141        2.76687       -1.92235
N          0.28215        3.22106       -0.28133
H         -0.39166        3.61755        0.36737
C          1.49826        2.71389        0.10021
H          1.97721        2.99526        1.03333
C          1.09874       -0.86317       -0.06881
O          0.90475       -1.81267       -0.81322
N          0.13786       -0.18382        0.57338
H          0.36240        0.62858        1.14663
C         -1.27346       -0.26813        0.25250
H         -1.38032       -0.38171       -0.83759
C         -1.92830       -1.47321        0.95016
H         -1.43994       -2.37708        0.55396
H         -1.68405       -1.40725        2.02299
C         -3.45003       -1.59588        0.79377
H         -3.78463       -2.51910        1.28429
H         -3.93861       -0.73857        1.27914
C         -3.92578       -1.68208       -0.66090
O         -3.91446       -0.56226       -1.33626
O         -4.28200       -2.73976       -1.13275
C         -1.90158        1.08063        0.67419
O         -1.30946        1.78898        1.51654
N         -3.04315        1.34944        0.07432
H         -3.58417        0.29270       -0.75664
C         -3.68371        2.57679        0.46798
H         -3.76685        2.67509        1.56540
H         -3.12481        3.47228        0.12681
H         -4.69058        2.63067        0.02867
