# Supplementary material for: A Density Functional Theory and Information-Theoretic Approach Study of Interaction Energy and Polarizability for Base Pairs and Peptides
Source: Pharmaceuticals (Basel). 2022 Jul 28;15(8):938. doi: 10.3390/ph15080938 (PMC9415587; doi:10.3390/ph15080938)
Supplement: Supplementary file 1 [file pharmaceuticals-15-00938-s001.zip › coords_all/dipeptides_400/HIS_GLY.xyz]

36
HIS_GLY_500.log	Energy: -582889.3060077
H         -4.19993       -1.08374        1.96715
C         -4.59203       -1.25520        0.95721
H         -5.40111       -0.54675        0.74252
H         -5.01676       -2.26718        0.90369
C         -3.53761       -1.12044       -0.12215
O         -3.82420       -1.04412       -1.30223
N         -2.25249       -1.11151        0.31264
H         -2.00632       -1.19355        1.29439
C         -1.14489       -1.04872       -0.60180
H         -1.27761       -1.81337       -1.38687
C         -1.04540        0.32682       -1.30255
H         -0.22445        0.31376       -2.03561
H         -1.98442        0.46786       -1.85287
C         -0.82378        1.43860       -0.33276
N          0.41893        1.70459        0.18832
C          0.25776        2.67849        1.04940
H          1.04014        3.14049        1.64829
N         -1.04033        3.06311        1.11468
H         -1.41540        3.79870        1.69885
C         -1.74875        2.27887        0.23806
H         -2.81946        2.37731        0.08897
C          0.12072       -1.36582        0.20509
O          0.09187       -1.45942        1.41575
N          1.24671       -1.51446       -0.53480
H          1.18033       -1.42196       -1.54045
C          2.53957       -1.78904        0.04667
H          2.38666       -1.89959        1.12940
H          2.96559       -2.72803       -0.33303
C          3.59486       -0.70638       -0.18926
O          4.77414       -0.99921       -0.21463
N          3.12129        0.54790       -0.34383
H          2.13177        0.76190       -0.18684
C          4.03738        1.65231       -0.49615
H          4.48164        1.96161        0.46475
H          4.86165        1.35780       -1.15866
H          3.50370        2.50658       -0.93172
