# Supplementary material for: A Density Functional Theory and Information-Theoretic Approach Study of Interaction Energy and Polarizability for Base Pairs and Peptides
Source: Pharmaceuticals (Basel). 2022 Jul 28;15(8):938. doi: 10.3390/ph15080938 (PMC9415587; doi:10.3390/ph15080938)
Supplement: Supplementary file 1 [file pharmaceuticals-15-00938-s001.zip › coords_all/dipeptides_400/HIS_HIS.xyz]

46
HIS_HIS_200.log	Energy: -748764.9382703
H         -4.68452       -3.30910        0.68700
C         -5.25898       -2.42869        0.37485
H         -6.04277       -2.21691        1.11294
H         -5.75633       -2.63688       -0.58195
C         -4.40882       -1.18625        0.20958
O         -4.89523       -0.09666       -0.03296
N         -3.07069       -1.36243        0.35433
H         -2.65144       -2.28525        0.41633
C         -2.15708       -0.27970        0.08989
H         -2.39843        0.16329       -0.89333
C         -2.26955        0.84894        1.14599
H         -3.28474        0.80695        1.55545
H         -1.56117        0.66721        1.96910
C         -2.06477        2.21336        0.56917
N         -0.85547        2.62920        0.06741
C         -1.04170        3.84061       -0.39465
H         -0.28906        4.47094       -0.86353
N         -2.32637        4.23529       -0.21834
H         -2.71846        5.12682       -0.49107
C         -2.99853        3.20412        0.39060
H         -4.05723        3.24052        0.62607
C         -0.75030       -0.88915        0.00473
O         -0.59800       -2.10784        0.03368
N          0.26299       -0.01983       -0.10675
H          0.07390        0.99336       -0.08226
C          1.63722       -0.46163       -0.30232
H          1.60716       -1.38354       -0.90415
C          2.43323        0.61742       -1.03104
H          1.85356        0.94621       -1.90406
H          2.56591        1.46667       -0.34590
C          3.75847        0.12134       -1.52229
N          3.92980       -0.27893       -2.82451
C          5.17318       -0.67213       -2.91803
H          5.66028       -1.05233       -3.81428
N          5.82587       -0.55010       -1.73050
H          6.79110       -0.78882       -1.54872
C          4.93135       -0.04537       -0.82126
H          5.16595        0.13678        0.22222
C          2.28757       -0.79166        1.05742
O          3.11675       -0.06378        1.57204
N          1.83260       -1.93854        1.61321
H          1.08233       -2.42175        1.12308
C          2.24778       -2.37882        2.92280
H          2.65077       -3.40150        2.88849
H          3.03225       -1.69785        3.27192
H          1.41429       -2.35627        3.64152
