# Supplementary material for: A Density Functional Theory and Information-Theoretic Approach Study of Interaction Energy and Polarizability for Base Pairs and Peptides
Source: Pharmaceuticals (Basel). 2022 Jul 28;15(8):938. doi: 10.3390/ph15080938 (PMC9415587; doi:10.3390/ph15080938)
Supplement: Supplementary file 1 [file pharmaceuticals-15-00938-s001.zip › coords_all/dipeptides_400/HIS_ILE.xyz]

48
HIS_ILE_600.log	Energy: -681548.3111290
H          0.95205        3.38982        1.77935
C          1.97151        3.00681        1.62461
H          2.27177        2.44421        2.51842
H          2.64382        3.85733        1.47226
C          1.98699        2.15034        0.37680
O          2.28598        2.59009       -0.71408
N          1.58691        0.85481        0.56543
H          1.48793        0.51512        1.51513
C          1.54257       -0.11880       -0.50459
H          1.86483        0.41790       -1.41129
C          2.46916       -1.30784       -0.26304
H          2.19973       -1.81260        0.67992
H          2.28261       -2.03886       -1.06274
C          3.91756       -0.93211       -0.21834
N          4.85990       -1.79859        0.27377
C          6.00968       -1.19125        0.13830
H          6.98176       -1.58833        0.42578
N          5.86260        0.04032       -0.41797
H          6.59948        0.70259       -0.61820
C          4.52237        0.22723       -0.65242
H          4.11891        1.14355       -1.07689
C          0.11901       -0.61236       -0.80519
O         -0.07593       -1.58276       -1.51208
N         -0.88054        0.11193       -0.25520
H         -0.68800        0.93913        0.29990
C         -2.26525       -0.19173       -0.51207
H         -2.37985       -0.42817       -1.58358
C         -2.73928       -1.42838        0.29569
H         -1.98777       -2.19904        0.05624
C         -2.71594       -1.15251        1.79662
H         -3.52041       -0.45754        2.08593
H         -2.84053       -2.07898        2.37333
H         -1.76052       -0.69837        2.09417
C         -4.09602       -1.95187       -0.18524
H         -4.88697       -1.23306        0.08756
H         -4.08215       -2.01131       -1.28793
C         -4.44867       -3.32579        0.37698
H         -5.38981       -3.69860       -0.05006
H         -3.65970       -4.05669        0.14581
H         -4.57085       -3.29562        1.46882
C         -3.05616        1.06790       -0.15354
O         -2.62148        1.87076        0.65190
N         -4.25854        1.19501       -0.76406
H         -4.52019        0.49645       -1.44710
C         -5.15404        2.29894       -0.50038
H         -5.31362        2.90857       -1.40143
H         -6.12795        1.94359       -0.13445
H         -4.68793        2.92259        0.27035
